# Supplementary material for: Does winter cold really limit the dengue vector Aedes aegypti in Europe?
Source: Parasit Vectors. 2020 Apr 7;13:178. doi: 10.1186/s13071-020-04054-w (PMC7140351; doi:10.1186/s13071-020-04054-w)
Supplement: Supplementary file 2 — Additional file 2: Table S1. Raw data of meta-analysis including raw data of own CT experiment. Table S2. Selected data of meta-analysis including raw data of own CT experiments (own data was not included in analysis). Table S3. Excluded data of meta-analysis and respective exclusion arguments. Table S4. Estimation of exposure time of field studies (meta-analysis). Table S5. Estimation of survivorship or mortality from graphs (meta-analysis). Table S6. Emergence of adults of CT2 experiment per treatment and species. [file 13071_2020_4054_MOESM2_ESM.xlsx]

## Sheet: Table_S1
ID	species	Temperature (°C)	Time (h)	diapause or non-diapausing condition	Origin	Climate	Generation	Mortality (%)	Survivorship (%)	Hatching (positive or negative)	Acclimation	Type of study (field or laboratory study)	Replicates	control	Amount of eggs	reared to larvae, pupae or adult?	bleaching	comment	Author	Year	Publication	Country of first Author	Limitation of Study
1	A. albopictus	-10	24	non-diapausing	Malaysia	tropics	smaller than 2	100	0	negative	5°C for two weeks before experiment	laboratory	no	yes	428	larvae	yes	Mortality not accurate- no numbers in publication; Shown here is the percentage mortality due to exposure to freezing temperatures calculated as the difference in the percentage egg hatch between the control and treatment eggs. In controls at least 79% always hatched. unclear how many eggs in control and treatment.	Hawley and Reiter	1987	Aedes albopictus in North America: probable introduction in used tires from northern Asia.	USA
2	A. albopictus	-10	24	non-diapausing	Penang	tropics	smaller than 2	95.9504	4.04959	positive	5°C for two weeks before experiment	laboratory	no	yes	446	larvae	yes	Mortality not accurate- no numbers in publication; Shown here is the percentage mortality due to exposure to freezing temperatures calculated as the difference in the percentage egg hatch between the control and treatment eggs. In controls at least 79% always hatched. unclear how many eggs in control and treatment.	Hawley and Reiter	1987	Aedes albopictus in North America: probable introduction in used tires from northern Asia.	USA
3	A. albopictus	-10	24	non-diapausing	Taipei	tropics	bigger than 20	53.2231	46.7769	positive	5°C for two weeks before experiment	laboratory	no	yes	347	larvae	yes	Mortality not accurate- no numbers in publication; Shown here is the percentage mortality due to exposure to freezing temperatures calculated as the difference in the percentage egg hatch between the control and treatment eggs. In controls at least 79% always hatched. unclear how many eggs in control and treatment.	Hawley and Reiter	1987	Aedes albopictus in North America: probable introduction in used tires from northern Asia.	USA
4	A. albopictus	-10	24	non-diapausing	Tokyo	tropics	bigger than 20	19.0083	80.9917	positive	5°C for two weeks before experiment	laboratory	no	yes	528	larvae	yes	Mortality not accurate- no numbers in publication; Shown here is the percentage mortality due to exposure to freezing temperatures calculated as the difference in the percentage egg hatch between the control and treatment eggs. In controls at least 79% always hatched. unclear how many eggs in control and treatment.	Hawley and Reiter	1987	Aedes albopictus in North America: probable introduction in used tires from northern Asia.	USA
5	A. albopictus	-10	24	non-diapausing	Univ. Tokyo	tropics	bigger than 20	11.6529	88.3471	positive	5°C for two weeks before experiment	laboratory	no	yes	203	larvae	yes	Mortality not accurate- no numbers in publication; Shown here is the percentage mortality due to exposure to freezing temperatures calculated as the difference in the percentage egg hatch between the control and treatment eggs. In controls at least 79% always hatched. unclear how many eggs in control and treatment.	Hawley and Reiter	1987	Aedes albopictus in North America: probable introduction in used tires from northern Asia.	USA
6	A. albopictus	-10	24	non-diapausing	Houston	tropics	smaller than 2	23.3058	76.6942	positive	5°C for two weeks before experiment	laboratory	no	yes	196	larvae	yes	Mortality not accurate- no numbers in publication; Shown here is the percentage mortality due to exposure to freezing temperatures calculated as the difference in the percentage egg hatch between the control and treatment eggs. In controls at least 79% always hatched. unclear how many eggs in control and treatment.	Hawley and Reiter	1987	Aedes albopictus in North America: probable introduction in used tires from northern Asia.	USA
7	A. albopictus	-10	24	non-diapausing	Houston	tropics	smaller than 2	11.6529	88.3471	positive	5°C for two weeks before experiment	laboratory	no	yes	431	larvae	yes	Mortality not accurate- no numbers in publication; Shown here is the percentage mortality due to exposure to freezing temperatures calculated as the difference in the percentage egg hatch between the control and treatment eggs. In controls at least 79% always hatched. unclear how many eggs in control and treatment.	Hawley and Reiter	1987	Aedes albopictus in North America: probable introduction in used tires from northern Asia.	USA
8	A. albopictus	-10	24	non-diapausing	Jacksonville	tropics	smaller than 2	22.3967	77.6033	positive	5°C for two weeks before experiment	laboratory	no	yes	206	larvae	yes	Mortality not accurate- no numbers in publication; Shown here is the percentage mortality due to exposure to freezing temperatures calculated as the difference in the percentage egg hatch between the control and treatment eggs. In controls at least 79% always hatched. unclear how many eggs in control and treatment.	Hawley and Reiter	1987	Aedes albopictus in North America: probable introduction in used tires from northern Asia.	USA
9	A. albopictus	-10	24	non-diapausing	New orleans	tropics	smaller than 2	21.405	78.595	positive	5°C for two weeks before experiment	laboratory	no	yes	205	larvae	yes	Mortality not accurate- no numbers in publication; Shown here is the percentage mortality due to exposure to freezing temperatures calculated as the difference in the percentage egg hatch between the control and treatment eggs. In controls at least 79% always hatched. unclear how many eggs in control and treatment.	Hawley and Reiter	1987	Aedes albopictus in North America: probable introduction in used tires from northern Asia.	USA
10	A. albopictus	-10	24	non-diapausing	Evansville	temperate	smaller than 2	0.909091	99.0909	positive	5°C for two weeks before experiment	laboratory	no	yes	712	larvae	yes	Mortality not accurate- no numbers in publication; Shown here is the percentage mortality due to exposure to freezing temperatures calculated as the difference in the percentage egg hatch between the control and treatment eggs. In controls at least 79% always hatched. unclear how many eggs in control and treatment.	Hawley and Reiter	1987	Aedes albopictus in North America: probable introduction in used tires from northern Asia.	USA
11	A. albopictus	-10	24	non-diapausing	indianapolis	temperate	smaller than 2	3.8843	96.1157	positive	5°C for two weeks before experiment	laboratory	no	yes	561	larvae	yes	Mortality not accurate- no numbers in publication; Shown here is the percentage mortality due to exposure to freezing temperatures calculated as the difference in the percentage egg hatch between the control and treatment eggs. In controls at least 79% always hatched. unclear how many eggs in control and treatment.	Hawley and Reiter	1987	Aedes albopictus in North America: probable introduction in used tires from northern Asia.	USA
12	A. aegypti	-10	24	non-diapausing	caribbeean origin 1930, ROCK	tropics	bigger than 50	98.6777	1.32231	positive	5°C for two weeks before experiment	laboratory	no	yes	464	larvae	yes	Mortality not accurate- no numbers in publication; Shown here is the percentage mortality due to exposure to freezing temperatures calculated as the difference in the percentage egg hatch between the control and treatment eggs. In controls at least 79% always hatched. unclear how many eggs in control and treatment.	Hawley and Reiter	1987	Aedes albopictus in North America: probable introduction in used tires from northern Asia.	USA
13	A. albopictus	-10	2280	diapause	Malaysia (SABAH)	tropics	5	100	0	negative	no	field	no	no	53-252	larvae	no	Experiment 1 Winter 1989-1990; all eggs older then 90 days if collected earlier eggs were incubatet by 10°C and 80% humidity until 90 day old and then hatched; they show survivorship we used the mortality rate so we calculated 100%-Survivorship%=Mortality%	Hanson and Craig	1995	Aedes albopictus ( Diptera : Culicidae ) Eggs: Field Survivorship During Northern Indiana Winters	USA	TIME: shown here is the total experiment time. However temperature varies during this time only lowest survival temperatures are shown but temperatures where not permantently that low during the time shown; 7 January all were death or late december; MORTALITY/SURVIVORSHIP: difference in results part and figure! Result part is shown.
14	A. albopictus	-10	2280	diapause	Indianapolis (INDY)	temperate	4	0	100	positive	no	field	no	no	53-252	larvae	no	Experiment 1 Winter 1989-1990; all eggs older then 90 days if collected earlier eggs were incubatet by 10°C and 80% humidity until 90 day old and then hatched; they show survivorship we used the mortality rate so we calculated 100%-Survivorship%=Mortality%	Hanson and Craig	1995	Aedes albopictus ( Diptera : Culicidae ) Eggs: Field Survivorship During Northern Indiana Winters	USA
15	A. albopictus	-22	2280	diapause	Indianapolis (INDY)	temperate	4	100	0	negative	no	field	no	no	53-252	larvae	no	Experiment 1 Winter 1989-1990; all eggs older then 90 days if collected earlier eggs were incubatet by 10°C and 80% humidity until 90 day old and then hatched; they show survivorship we used the mortality rate so we calculated 100%-Survivorship%=Mortality%	Hanson and Craig	1995	Aedes albopictus ( Diptera : Culicidae ) Eggs: Field Survivorship During Northern Indiana Winters	USA
16	A. albopictus	-19	1704	diapause	Indianapolis (INDY)	temperate	7	22	78	positive	no	field	no	no	21-469	larvae	no	Experiment 2 Winter 1990-1991; all eggs older then 90 days if collected earlier eggs were incubatet by 10°C and 80% humidity until 90 day old and then hatched; they show survivorship we used the mortality rate so we calculated 100%-Survivorship%=Mortality%	Hanson and Craig	1995	Aedes albopictus ( Diptera : Culicidae ) Eggs: Field Survivorship During Northern Indiana Winters	USA
17	A. albopictus	-5	1704	diapause	Malaysia (SABAH)	tropics	8	100	0	negative	no	field	no	no	21-469	larvae	no	Experiment 2 Winter 1990-1991; all eggs older then 90 days if collected earlier eggs were incubatet by 10°C and 80% humidity until 90 day old and then hatched; they show survivorship we used the mortality rate so we calculated 100%-Survivorship%=Mortality%	Hanson and Craig	1995	Aedes albopictus ( Diptera : Culicidae ) Eggs: Field Survivorship During Northern Indiana Winters	USA
18	A. albopictus	-10	1704	diapause	Malaysia (SABAH)	tropics	8	37	63	positive	no	field	no	no	21-469	larvae	no	Experiment 2 Winter 1990-1991; all eggs older then 90 days if collected earlier eggs were incubatet by 10°C and 80% humidity until 90 day old and then hatched; they show survivorship we used the mortality rate so we calculated 100%-Survivorship%=Mortality%	Hanson and Craig	1995	Aedes albopictus ( Diptera : Culicidae ) Eggs: Field Survivorship During Northern Indiana Winters	USA
19	A. albopictus	-2	24	non-diapausing	Indianapolis (INDY)	temperate	4	10.675	89.325	positive	no	laboratory	no	no	83-344	larvae	no	they show survivorship we used the mortality rate so we calculated 100%-Survivorship%=Mortality% ; larvae that displayed a negative phototaxis and characteristic larval movements were considered alive; supercooling points were not taking into account in this analysis	Hanson and Craig	1995	Realationship between cold hardiness and supercooling point in Aedes albopictus eggs.	USA
20	A. albopictus	-4	24	non-diapausing	Indianapolis (INDY)	temperate	4	13.3438	86.6562	positive	no	laboratory	no	no	83-344	larvae	no	they show survivorship we used the mortality rate so we calculated 100%-Survivorship%=Mortality% ; larvae that displayed a negative phototaxis and characteristic larval movements were considered alive; supercooling points were not taking into account in this analysis	Hanson and Craig	1995	Realationship between cold hardiness and supercooling point in Aedes albopictus eggs.	USA
21	A. albopictus	-6	24	non-diapausing	Indianapolis (INDY)	temperate	4	17.5824	82.4176	positive	no	laboratory	no	no	83-344	larvae	no	they show survivorship we used the mortality rate so we calculated 100%-Survivorship%=Mortality% ; larvae that displayed a negative phototaxis and characteristic larval movements were considered alive; supercooling points were not taking into account in this analysis	Hanson and Craig	1995	Realationship between cold hardiness and supercooling point in Aedes albopictus eggs.	USA
22	A. albopictus	-8	24	non-diapausing	Indianapolis (INDY)	temperate	4	49.1366	50.8634	positive	no	laboratory	no	no	83-344	larvae	no	they show survivorship we used the mortality rate so we calculated 100%-Survivorship%=Mortality% ; larvae that displayed a negative phototaxis and characteristic larval movements were considered alive; supercooling points were not taking into account in this analysis	Hanson and Craig	1995	Realationship between cold hardiness and supercooling point in Aedes albopictus eggs.	USA
23	A. albopictus	-10	24	non-diapausing	Indianapolis (INDY)	temperate	4	100	0	negative	no	laboratory	no	no	83-344	larvae	no	they show survivorship we used the mortality rate so we calculated 100%-Survivorship%=Mortality% ; larvae that displayed a negative phototaxis and characteristic larval movements were considered alive; supercooling points were not taking into account in this analysis	Hanson and Craig	1995	Realationship between cold hardiness and supercooling point in Aedes albopictus eggs.	USA
24	A. albopictus	-12	24	non-diapausing	Indianapolis (INDY)	temperate	4	100	0	negative	no	laboratory	no	no	83-344	larvae	no	they show survivorship we used the mortality rate so we calculated 100%-Survivorship%=Mortality% ; larvae that displayed a negative phototaxis and characteristic larval movements were considered alive; supercooling points were not taking into account in this analysis	Hanson and Craig	1995	Realationship between cold hardiness and supercooling point in Aedes albopictus eggs.	USA
25	A. albopictus	-7	24	non-diapausing	Indianapolis (INDY)	temperate	4	10.6416	89.3584	positive	10°C for 60 days	laboratory	no	no	94-563	larvae	no	they show survivorship we used the mortality rate so we calculated 100%-Survivorship%=Mortality% ; larvae that displayed a negative phototaxis and characteristic larval movements were considered alive; supercooling points were not taking into account in this analysis	Hanson and Craig	1995	Realationship between cold hardiness and supercooling point in Aedes albopictus eggs.	USA
26	A. albopictus	-8	24	non-diapausing	Indianapolis (INDY)	temperate	4	8.4507	91.5493	positive	10°C for 60 days	laboratory	no	no	94-563	larvae	no	they show survivorship we used the mortality rate so we calculated 100%-Survivorship%=Mortality% ; larvae that displayed a negative phototaxis and characteristic larval movements were considered alive; supercooling points were not taking into account in this analysis	Hanson and Craig	1995	Realationship between cold hardiness and supercooling point in Aedes albopictus eggs.	USA
27	A. albopictus	-9	24	non-diapausing	Indianapolis (INDY)	temperate	4	17.8404	82.1596	positive	10°C for 60 days	laboratory	no	no	94-563	larvae	no	they show survivorship we used the mortality rate so we calculated 100%-Survivorship%=Mortality% ; larvae that displayed a negative phototaxis and characteristic larval movements were considered alive; supercooling points were not taking into account in this analysis	Hanson and Craig	1995	Realationship between cold hardiness and supercooling point in Aedes albopictus eggs.	USA
28	A. albopictus	-10	24	non-diapausing	Indianapolis (INDY)	temperate	4	30.8294	69.1706	positive	10°C for 60 days	laboratory	no	no	94-563	larvae	no	they show survivorship we used the mortality rate so we calculated 100%-Survivorship%=Mortality% ; larvae that displayed a negative phototaxis and characteristic larval movements were considered alive; supercooling points were not taking into account in this analysis	Hanson and Craig	1995	Realationship between cold hardiness and supercooling point in Aedes albopictus eggs.	USA
29	A. albopictus	-11	24	non-diapausing	Indianapolis (INDY)	temperate	4	48.2003	51.7997	positive	10°C for 60 days	laboratory	no	no	94-563	larvae	no	they show survivorship we used the mortality rate so we calculated 100%-Survivorship%=Mortality% ; larvae that displayed a negative phototaxis and characteristic larval movements were considered alive; supercooling points were not taking into account in this analysis	Hanson and Craig	1995	Realationship between cold hardiness and supercooling point in Aedes albopictus eggs.	USA
30	A. albopictus	-12	24	non-diapausing	Indianapolis (INDY)	temperate	4	89.0454	10.9546	positive	10°C for 60 days	laboratory	no	no	94-563	larvae	no	they show survivorship we used the mortality rate so we calculated 100%-Survivorship%=Mortality% ; larvae that displayed a negative phototaxis and characteristic larval movements were considered alive; supercooling points were not taking into account in this analysis	Hanson and Craig	1995	Realationship between cold hardiness and supercooling point in Aedes albopictus eggs.	USA
31	A. albopictus	-13	24	non-diapausing	Indianapolis (INDY)	temperate	5	93.1142	6.88576	positive	10°C for 60 days	laboratory	no	no	94-563	larvae	no	they show survivorship we used the mortality rate so we calculated 100%-Survivorship%=Mortality% ; larvae that displayed a negative phototaxis and characteristic larval movements were considered alive; supercooling points were not taking into account in this analysis	Hanson and Craig	1995	Realationship between cold hardiness and supercooling point in Aedes albopictus eggs.	USA
32	A. albopictus	-8	24	diapause	Indianapolis (INDY)	temperate	4	10.3611	89.6389	positive	10°C for 60 days	laboratory	no	no	182-385	larvae	no	they show survivorship we used the mortality rate so we calculated 100%-Survivorship%=Mortality% ; larvae that displayed a negative phototaxis and characteristic larval movements were considered alive; supercooling points were not taking into account in this analysis	Hanson and Craig	1995	Realationship between cold hardiness and supercooling point in Aedes albopictus eggs.	USA
33	A. albopictus	-9	24	diapause	Indianapolis (INDY)	temperate	4	13.0298	86.9702	positive	10°C for 60 days	laboratory	no	no	182-385	larvae	no	they show survivorship we used the mortality rate so we calculated 100%-Survivorship%=Mortality% ; larvae that displayed a negative phototaxis and characteristic larval movements were considered alive; supercooling points were not taking into account in this analysis	Hanson and Craig	1995	Realationship between cold hardiness and supercooling point in Aedes albopictus eggs.	USA
34	A. albopictus	-10	24	diapause	Indianapolis (INDY)	temperate	4	17.1115	82.8885	positive	10°C for 60 days	laboratory	no	no	182-385	larvae	no	they show survivorship we used the mortality rate so we calculated 100%-Survivorship%=Mortality% ; larvae that displayed a negative phototaxis and characteristic larval movements were considered alive; supercooling points were not taking into account in this analysis	Hanson and Craig	1995	Realationship between cold hardiness and supercooling point in Aedes albopictus eggs.	USA
35	A. albopictus	-11	24	diapause	Indianapolis (INDY)	temperate	4	34.6939	65.3061	positive	10°C for 60 days	laboratory	no	no	182-385	larvae	no	they show survivorship we used the mortality rate so we calculated 100%-Survivorship%=Mortality% ; larvae that displayed a negative phototaxis and characteristic larval movements were considered alive; supercooling points were not taking into account in this analysis	Hanson and Craig	1995	Realationship between cold hardiness and supercooling point in Aedes albopictus eggs.	USA
36	A. albopictus	-12	24	diapause	Indianapolis (INDY)	temperate	4	52.2763	47.7237	positive	10°C for 60 days	laboratory	no	no	182-385	larvae	no	they show survivorship we used the mortality rate so we calculated 100%-Survivorship%=Mortality% ; larvae that displayed a negative phototaxis and characteristic larval movements were considered alive; supercooling points were not taking into account in this analysis	Hanson and Craig	1995	Realationship between cold hardiness and supercooling point in Aedes albopictus eggs.	USA
37	A. albopictus	-13	24	diapause	Indianapolis (INDY)	temperate	4	79.7488	20.2512	positive	10°C for 60 days	laboratory	no	no	182-385	larvae	no	they show survivorship we used the mortality rate so we calculated 100%-Survivorship%=Mortality% ; larvae that displayed a negative phototaxis and characteristic larval movements were considered alive; supercooling points were not taking into account in this analysis	Hanson and Craig	1995	Realationship between cold hardiness and supercooling point in Aedes albopictus eggs.	USA
38	A. albopictus	-14	24	diapause	Indianapolis (INDY)	temperate	4	96.5463	3.45369	positive	10°C for 60 days	laboratory	no	no	182-385	larvae	no	they show survivorship we used the mortality rate so we calculated 100%-Survivorship%=Mortality% ; larvae that displayed a negative phototaxis and characteristic larval movements were considered alive; supercooling points were not taking into account in this analysis	Hanson and Craig	1995	Realationship between cold hardiness and supercooling point in Aedes albopictus eggs.	USA
39	A. albopictus	-7	24	non-diapausing	Malaysia (SABAH)	tropic	5	95.4617	4.53834	positive	10°C for 60 days	laboratory	no	no	94-563	larvae	no	they show survivorship we used the mortality rate so we calculated 100%-Survivorship%=Mortality% ; larvae that displayed a negative phototaxis and characteristic larval movements were considered alive; supercooling points were not taking into account in this analysis	Hanson and Craig	1995	Realationship between cold hardiness and supercooling point in Aedes albopictus eggs.	USA
40	A. albopictus	-8	24	non-diapausing	Malaysia (SABAH)	tropic	5	96.8701	3.12989	positive	10°C for 60 days	laboratory	no	no	94-563	larvae	no	they show survivorship we used the mortality rate so we calculated 100%-Survivorship%=Mortality% ; larvae that displayed a negative phototaxis and characteristic larval movements were considered alive; supercooling points were not taking into account in this analysis	Hanson and Craig	1995	Realationship between cold hardiness and supercooling point in Aedes albopictus eggs.	USA
41	A. albopictus	-9	24	non-diapausing	Malaysia (SABAH)	tropic	5	100	0	negative	10°C for 60 days	laboratory	no	no	94-563	larvae	no	they show survivorship we used the mortality rate so we calculated 100%-Survivorship%=Mortality% ; larvae that displayed a negative phototaxis and characteristic larval movements were considered alive; supercooling points were not taking into account in this analysis	Hanson and Craig	1995	Realationship between cold hardiness and supercooling point in Aedes albopictus eggs.	USA
42	A. albopictus	-10	24	non-diapausing	Malaysia (SABAH)	tropic	5	100	0	negative	10°C for 60 days	laboratory	no	no	94-563	larvae	no	they show survivorship we used the mortality rate so we calculated 100%-Survivorship%=Mortality% ; larvae that displayed a negative phototaxis and characteristic larval movements were considered alive; supercooling points were not taking into account in this analysis	Hanson and Craig	1995	Realationship between cold hardiness and supercooling point in Aedes albopictus eggs.	USA
43	A. albopictus	-11	24	non-diapausing	Malaysia (SABAH)	tropic	5	100	0	negative	10°C for 60 days	laboratory	no	no	94-563	larvae	no	they show survivorship we used the mortality rate so we calculated 100%-Survivorship%=Mortality% ; larvae that displayed a negative phototaxis and characteristic larval movements were considered alive; supercooling points were not taking into account in this analysis	Hanson and Craig	1995	Realationship between cold hardiness and supercooling point in Aedes albopictus eggs.	USA
44	A. albopictus	-12	24	non-diapausing	Malaysia (SABAH)	tropic	5	100	0	negative	10°C for 60 days	laboratory	no	no	94-563	larvae	no	they show survivorship we used the mortality rate so we calculated 100%-Survivorship%=Mortality% ; larvae that displayed a negative phototaxis and characteristic larval movements were considered alive; supercooling points were not taking into account in this analysis	Hanson and Craig	1995	Realationship between cold hardiness and supercooling point in Aedes albopictus eggs.	USA
45	A. albopictus	-13	24	non-diapausing	Malaysia (SABAH)	tropic	5	100	0	negative	10°C for 60 days	laboratory	no	no	94-563	larvae	no	they show survivorship we used the mortality rate so we calculated 100%-Survivorship%=Mortality% ; larvae that displayed a negative phototaxis and characteristic larval movements were considered alive; supercooling points were not taking into account in this analysis	Hanson and Craig	1995	Realationship between cold hardiness and supercooling point in Aedes albopictus eggs.	USA
46	A. albopictus	-14	24	non-diapausing	Malaysia (SABAH)	tropic	5	100	0	negative	10°C for 60 days	laboratory	no	no	94-563	larvae	no	they show survivorship we used the mortality rate so we calculated 100%-Survivorship%=Mortality% ; larvae that displayed a negative phototaxis and characteristic larval movements were considered alive; supercooling points were not taking into account in this analysis	Hanson and Craig	1995	Realationship between cold hardiness and supercooling point in Aedes albopictus eggs.	USA
47	A. albopictus	-8	24	diapause	Malaysia (SABAH)	tropic	5	93.0926	6.90738	positive	10°C for 60 days	laboratory	no	no	182-385	larvae	no	they show survivorship we used the mortality rate so we calculated 100%-Survivorship%=Mortality% ; larvae that displayed a negative phototaxis and characteristic larval movements were considered alive; supercooling points were not taking into account in this analysis	Hanson and Craig	1995	Realationship between cold hardiness and supercooling point in Aedes albopictus eggs.	USA
48	A. albopictus	-9	24	diapause	Malaysia (SABAH)	tropic	5	95.4474	4.55259	positive	10°C for 60 days	laboratory	no	no	182-385	larvae	no	they show survivorship we used the mortality rate so we calculated 100%-Survivorship%=Mortality% ; larvae that displayed a negative phototaxis and characteristic larval movements were considered alive; supercooling points were not taking into account in this analysis	Hanson and Craig	1995	Realationship between cold hardiness and supercooling point in Aedes albopictus eggs.	USA
49	A. albopictus	-10	24	diapause	Malaysia (SABAH)	tropic	5	96.5463	3.45369	positive	10°C for 60 days	laboratory	no	no	182-385	larvae	no	they show survivorship we used the mortality rate so we calculated 100%-Survivorship%=Mortality% ; larvae that displayed a negative phototaxis and characteristic larval movements were considered alive; supercooling points were not taking into account in this analysis	Hanson and Craig	1995	Realationship between cold hardiness and supercooling point in Aedes albopictus eggs.	USA
50	A. albopictus	-11	24	diapause	Malaysia (SABAH)	tropic	5	100	0	negative	10°C for 60 days	laboratory	no	no	182-385	larvae	no	they show survivorship we used the mortality rate so we calculated 100%-Survivorship%=Mortality% ; larvae that displayed a negative phototaxis and characteristic larval movements were considered alive; supercooling points were not taking into account in this analysis	Hanson and Craig	1995	Realationship between cold hardiness and supercooling point in Aedes albopictus eggs.	USA
51	A. albopictus	-12	24	diapause	Malaysia (SABAH)	tropic	5	100	0	negative	10°C for 60 days	laboratory	no	no	182-385	larvae	no	they show survivorship we used the mortality rate so we calculated 100%-Survivorship%=Mortality% ; larvae that displayed a negative phototaxis and characteristic larval movements were considered alive; supercooling points were not taking into account in this analysis	Hanson and Craig	1995	Realationship between cold hardiness and supercooling point in Aedes albopictus eggs.	USA
52	A. albopictus	-13	24	diapause	Malaysia (SABAH)	tropic	5	100	0	negative	10°C for 60 days	laboratory	no	no	182-385	larvae	no	they show survivorship we used the mortality rate so we calculated 100%-Survivorship%=Mortality% ; larvae that displayed a negative phototaxis and characteristic larval movements were considered alive; supercooling points were not taking into account in this analysis	Hanson and Craig	1995	Realationship between cold hardiness and supercooling point in Aedes albopictus eggs.	USA
53	A. albopictus	-14	24	diapause	Malaysia (SABAH)	tropic	5	100	0	negative	10°C for 60 days	laboratory	no	no	182-385	larvae	no	they show survivorship we used the mortality rate so we calculated 100%-Survivorship%=Mortality% ; larvae that displayed a negative phototaxis and characteristic larval movements were considered alive; supercooling points were not taking into account in this analysis	Hanson and Craig	1995	Realationship between cold hardiness and supercooling point in Aedes albopictus eggs.	USA
54	A. albopictus	-10	3	non-diapausing	Indianapolis (INDY)	temperate	5	50	50.9722	positive	no	laboratory	3	unclear	101-344	pupae	yes	Hatching of eggs was determined and it was looked after embryonated unhatched eggs. Eggs were reared until pupation!! Cold Acclimation and Diapause: after different time points always a subset of eggs were taken out of -10°C and hatched. Cooling: eggs were moved into 4°C and constant darkness for 24h. Control groups were transferred to 10°C. Treatment groups were moved to 0°C for 1h. Temperature …	Hanson and Craig	1994	Cold Acclimation, Diapause, and Geographic Origin Affect Cold Hardiness in Eggs of Aedes albopictus (Diptera: Culicidae)	USA
55	A. albopictus	-10	6	non-diapausing	Indianapolis (INDY)	temperate	5	85	15.4167	positive	no	laboratory	3	unclear	101-344	pupae	yes	Hatching of eggs was determined and it was looked after embryonated unhatched eggs. Eggs were reared until pupation!! Cold Acclimation and Diapause: after different time points always a subset of eggs were taken out of -10°C and hatched. Cooling: eggs were moved into 4°C and constant darkness for 24h. Control groups were transferred to 10°C. Treatment groups were moved to 0°C for 1h. Temperature …	Hanson and Craig	1994	Cold Acclimation, Diapause, and Geographic Origin Affect Cold Hardiness in Eggs of Aedes albopictus (Diptera: Culicidae)	USA
56	A. albopictus	-10	18	non-diapausing	Indianapolis (INDY)	temperate	5	98	3.61111	positive	no	laboratory	3	unclear	101-344	pupae	yes	Hatching of eggs was determined and it was looked after embryonated unhatched eggs. Eggs were reared until pupation!! Cold Acclimation and Diapause: after different time points always a subset of eggs were taken out of -10°C and hatched. Cooling: eggs were moved into 4°C and constant darkness for 24h. Control groups were transferred to 10°C. Treatment groups were moved to 0°C for 1h. Temperature …	Hanson and Craig	1994	Cold Acclimation, Diapause, and Geographic Origin Affect Cold Hardiness in Eggs of Aedes albopictus (Diptera: Culicidae)	USA
57	A. albopictus	-10	30	non-diapausing	Indianapolis (INDY)	temperate	5	95	7.77778	positive	no	laboratory	3	unclear	101-344	pupae	yes	Hatching of eggs was determined and it was looked after embryonated unhatched eggs. Eggs were reared until pupation!! Cold Acclimation and Diapause: after different time points always a subset of eggs were taken out of -10°C and hatched. Cooling: eggs were moved into 4°C and constant darkness for 24h. Control groups were transferred to 10°C. Treatment groups were moved to 0°C for 1h. Temperature …	Hanson and Craig	1994	Cold Acclimation, Diapause, and Geographic Origin Affect Cold Hardiness in Eggs of Aedes albopictus (Diptera: Culicidae)	USA
58	A. albopictus	-10	42	non-diapausing	Indianapolis (INDY)	temperate	5	98	3.61111	positive	no	laboratory	3	unclear	101-344	pupae	yes	Hatching of eggs was determined and it was looked after embryonated unhatched eggs. Eggs were reared until pupation!! Cold Acclimation and Diapause: after different time points always a subset of eggs were taken out of -10°C and hatched. Cooling: eggs were moved into 4°C and constant darkness for 24h. Control groups were transferred to 10°C. Treatment groups were moved to 0°C for 1h. Temperature …	Hanson and Craig	1994	Cold Acclimation, Diapause, and Geographic Origin Affect Cold Hardiness in Eggs of Aedes albopictus (Diptera: Culicidae)	USA
59	A. albopictus	-10	72	non-diapausing	Indianapolis (INDY)	temperate	5	100	1.66667	positive	no	laboratory	3	unclear	101-344	pupae	yes	Hatching of eggs was determined and it was looked after embryonated unhatched eggs. Eggs were reared until pupation!! Cold Acclimation and Diapause: after different time points always a subset of eggs were taken out of -10°C and hatched. Cooling: eggs were moved into 4°C and constant darkness for 24h. Control groups were transferred to 10°C. Treatment groups were moved to 0°C for 1h. Temperature …	Hanson and Craig	1994	Cold Acclimation, Diapause, and Geographic Origin Affect Cold Hardiness in Eggs of Aedes albopictus (Diptera: Culicidae)	USA
60	A. albopictus	-10	144	non-diapausing	Indianapolis (INDY)	temperate	5	100	0	negative	no	laboratory	3	unclear	101-344	pupae	yes	Hatching of eggs was determined and it was looked after embryonated unhatched eggs. Eggs were reared until pupation!! Cold Acclimation and Diapause: after different time points always a subset of eggs were taken out of -10°C and hatched. Cooling: eggs were moved into 4°C and constant darkness for 24h. Control groups were transferred to 10°C. Treatment groups were moved to 0°C for 1h. Temperature …	Hanson and Craig	1994	Cold Acclimation, Diapause, and Geographic Origin Affect Cold Hardiness in Eggs of Aedes albopictus (Diptera: Culicidae)	USA
61	A. albopictus	-10	3	non-diapausing	Malaysia (SABAH)	tropic	6	100	0	negative	no	laboratory	no	unclear	101-344	pupae	yes	Hatching of eggs was determined and it was looked after embryonated unhatched eggs. Eggs were reared until pupation!! Cold Acclimation and Diapause: after different time points always a subset of eggs were taken out of -10°C and hatched. Cooling: eggs were moved into 4°C and constant darkness for 24h. Control groups were transferred to 10°C. Treatment groups were moved to 0°C for 1h. Temperature …	Hanson and Craig	1994	Cold Acclimation, Diapause, and Geographic Origin Affect Cold Hardiness in Eggs of Aedes albopictus (Diptera: Culicidae)	USA
62	A. albopictus	-10	6	non-diapausing	Malaysia (SABAH)	tropic	6	100	0	negative	no	laboratory	no	unclear	101-344	pupae	yes	Hatching of eggs was determined and it was looked after embryonated unhatched eggs. Eggs were reared until pupation!! Cold Acclimation and Diapause: after different time points always a subset of eggs were taken out of -10°C and hatched. Cooling: eggs were moved into 4°C and constant darkness for 24h. Control groups were transferred to 10°C. Treatment groups were moved to 0°C for 1h. Temperature …	Hanson and Craig	1994	Cold Acclimation, Diapause, and Geographic Origin Affect Cold Hardiness in Eggs of Aedes albopictus (Diptera: Culicidae)	USA
63	A. albopictus	-10	18	non-diapausing	Malaysia (SABAH)	tropic	6	100	0	negative	no	laboratory	no	unclear	101-344	pupae	yes	Hatching of eggs was determined and it was looked after embryonated unhatched eggs. Eggs were reared until pupation!! Cold Acclimation and Diapause: after different time points always a subset of eggs were taken out of -10°C and hatched. Cooling: eggs were moved into 4°C and constant darkness for 24h. Control groups were transferred to 10°C. Treatment groups were moved to 0°C for 1h. Temperature …	Hanson and Craig	1994	Cold Acclimation, Diapause, and Geographic Origin Affect Cold Hardiness in Eggs of Aedes albopictus (Diptera: Culicidae)	USA
64	A. albopictus	-10	30	non-diapausing	Malaysia (SABAH)	tropic	6	100	0	negative	no	laboratory	no	unclear	101-344	pupae	yes	Hatching of eggs was determined and it was looked after embryonated unhatched eggs. Eggs were reared until pupation!! Cold Acclimation and Diapause: after different time points always a subset of eggs were taken out of -10°C and hatched. Cooling: eggs were moved into 4°C and constant darkness for 24h. Control groups were transferred to 10°C. Treatment groups were moved to 0°C for 1h. Temperature …	Hanson and Craig	1994	Cold Acclimation, Diapause, and Geographic Origin Affect Cold Hardiness in Eggs of Aedes albopictus (Diptera: Culicidae)	USA
65	A. albopictus	-10	42	non-diapausing	Malaysia (SABAH)	tropic	6	100	0	negative	no	laboratory	no	unclear	101-344	pupae	yes	Hatching of eggs was determined and it was looked after embryonated unhatched eggs. Eggs were reared until pupation!! Cold Acclimation and Diapause: after different time points always a subset of eggs were taken out of -10°C and hatched. Cooling: eggs were moved into 4°C and constant darkness for 24h. Control groups were transferred to 10°C. Treatment groups were moved to 0°C for 1h. Temperature …	Hanson and Craig	1994	Cold Acclimation, Diapause, and Geographic Origin Affect Cold Hardiness in Eggs of Aedes albopictus (Diptera: Culicidae)	USA
66	A. albopictus	-10	72	non-diapausing	Malaysia (SABAH)	tropic	6	100	0	negative	no	laboratory	no	unclear	101-344	pupae	yes	Hatching of eggs was determined and it was looked after embryonated unhatched eggs. Eggs were reared until pupation!! Cold Acclimation and Diapause: after different time points always a subset of eggs were taken out of -10°C and hatched. Cooling: eggs were moved into 4°C and constant darkness for 24h. Control groups were transferred to 10°C. Treatment groups were moved to 0°C for 1h. Temperature …	Hanson and Craig	1994	Cold Acclimation, Diapause, and Geographic Origin Affect Cold Hardiness in Eggs of Aedes albopictus (Diptera: Culicidae)	USA
67	A. albopictus	-10	144	non-diapausing	Malaysia (SABAH)	tropic	6	100	0	negative	no	laboratory	no	unclear	101-344	pupae	yes	Hatching of eggs was determined and it was looked after embryonated unhatched eggs. Eggs were reared until pupation!! Cold Acclimation and Diapause: after different time points always a subset of eggs were taken out of -10°C and hatched. Cooling: eggs were moved into 4°C and constant darkness for 24h. Control groups were transferred to 10°C. Treatment groups were moved to 0°C for 1h. Temperature …	Hanson and Craig	1994	Cold Acclimation, Diapause, and Geographic Origin Affect Cold Hardiness in Eggs of Aedes albopictus (Diptera: Culicidae)	USA
68	A. albopictus	-10	3	diapause	Indianapolis (INDY)	temperate	5	60	39.3056	positive	no	laboratory	3	unclear	101-344	pupae	yes	Hatching of eggs was determined and it was looked after embryonated unhatched eggs. Eggs were reared until pupation!! Cold Acclimation and Diapause: after different time points always a subset of eggs were taken out of -10°C and hatched. Cooling: eggs were moved into 4°C and constant darkness for 24h. Control groups were transferred to 10°C. Treatment groups were moved to 0°C for 1h. Temperature …	Hanson and Craig	1994	Cold Acclimation, Diapause, and Geographic Origin Affect Cold Hardiness in Eggs of Aedes albopictus (Diptera: Culicidae)	USA
69	A. albopictus	-10	6	diapause	Indianapolis (INDY)	temperate	5	82	22.6389	positive	no	laboratory	3	unclear	101-344	pupae	yes	Hatching of eggs was determined and it was looked after embryonated unhatched eggs. Eggs were reared until pupation!! Cold Acclimation and Diapause: after different time points always a subset of eggs were taken out of -10°C and hatched. Cooling: eggs were moved into 4°C and constant darkness for 24h. Control groups were transferred to 10°C. Treatment groups were moved to 0°C for 1h. Temperature …	Hanson and Craig	1994	Cold Acclimation, Diapause, and Geographic Origin Affect Cold Hardiness in Eggs of Aedes albopictus (Diptera: Culicidae)	USA
70	A. albopictus	-10	18	diapause	Indianapolis (INDY)	temperate	5	85	15.4167	positive	no	laboratory	3	unclear	101-344	pupae	yes	Hatching of eggs was determined and it was looked after embryonated unhatched eggs. Eggs were reared until pupation!! Cold Acclimation and Diapause: after different time points always a subset of eggs were taken out of -10°C and hatched. Cooling: eggs were moved into 4°C and constant darkness for 24h. Control groups were transferred to 10°C. Treatment groups were moved to 0°C for 1h. Temperature …	Hanson and Craig	1994	Cold Acclimation, Diapause, and Geographic Origin Affect Cold Hardiness in Eggs of Aedes albopictus (Diptera: Culicidae)	USA
71	A. albopictus	-10	30	diapause	Indianapolis (INDY)	temperate	5	85	13.3333	positive	no	laboratory	3	unclear	101-344	pupae	yes	Hatching of eggs was determined and it was looked after embryonated unhatched eggs. Eggs were reared until pupation!! Cold Acclimation and Diapause: after different time points always a subset of eggs were taken out of -10°C and hatched. Cooling: eggs were moved into 4°C and constant darkness for 24h. Control groups were transferred to 10°C. Treatment groups were moved to 0°C for 1h. Temperature …	Hanson and Craig	1994	Cold Acclimation, Diapause, and Geographic Origin Affect Cold Hardiness in Eggs of Aedes albopictus (Diptera: Culicidae)	USA
72	A. albopictus	-10	42	diapause	Indianapolis (INDY)	temperate	5	85	13.3333	positive	no	laboratory	3	unclear	101-344	pupae	yes	Hatching of eggs was determined and it was looked after embryonated unhatched eggs. Eggs were reared until pupation!! Cold Acclimation and Diapause: after different time points always a subset of eggs were taken out of -10°C and hatched. Cooling: eggs were moved into 4°C and constant darkness for 24h. Control groups were transferred to 10°C. Treatment groups were moved to 0°C for 1h. Temperature …	Hanson and Craig	1994	Cold Acclimation, Diapause, and Geographic Origin Affect Cold Hardiness in Eggs of Aedes albopictus (Diptera: Culicidae)	USA
73	A. albopictus	-10	72	diapause	Indianapolis (INDY)	temperate	5	98	1.66667	positive	no	laboratory	3	unclear	101-344	pupae	yes	Hatching of eggs was determined and it was looked after embryonated unhatched eggs. Eggs were reared until pupation!! Cold Acclimation and Diapause: after different time points always a subset of eggs were taken out of -10°C and hatched. Cooling: eggs were moved into 4°C and constant darkness for 24h. Control groups were transferred to 10°C. Treatment groups were moved to 0°C for 1h. Temperature …	Hanson and Craig	1994	Cold Acclimation, Diapause, and Geographic Origin Affect Cold Hardiness in Eggs of Aedes albopictus (Diptera: Culicidae)	USA
74	A. albopictus	-10	144	diapause	Indianapolis (INDY)	temperate	5	100	0	negative	no	laboratory	3	unclear	101-344	pupae	yes	Hatching of eggs was determined and it was looked after embryonated unhatched eggs. Eggs were reared until pupation!! Cold Acclimation and Diapause: after different time points always a subset of eggs were taken out of -10°C and hatched. Cooling: eggs were moved into 4°C and constant darkness for 24h. Control groups were transferred to 10°C. Treatment groups were moved to 0°C for 1h. Temperature …	Hanson and Craig	1994	Cold Acclimation, Diapause, and Geographic Origin Affect Cold Hardiness in Eggs of Aedes albopictus (Diptera: Culicidae)	USA
75	A. albopictus	-10	3	diapause	Malaysia (SABAH)	tropic	6	100	0	negative	no	laboratory	no	unclear	101-344	pupae	yes	Hatching of eggs was determined and it was looked after embryonated unhatched eggs. Eggs were reared until pupation!! Cold Acclimation and Diapause: after different time points always a subset of eggs were taken out of -10°C and hatched. Cooling: eggs were moved into 4°C and constant darkness for 24h. Control groups were transferred to 10°C. Treatment groups were moved to 0°C for 1h. Temperature …	Hanson and Craig	1994	Cold Acclimation, Diapause, and Geographic Origin Affect Cold Hardiness in Eggs of Aedes albopictus (Diptera: Culicidae)	USA
76	A. albopictus	-10	6	diapause	Malaysia (SABAH)	tropic	6	100	0	negative	no	laboratory	no	unclear	101-344	pupae	yes	Hatching of eggs was determined and it was looked after embryonated unhatched eggs. Eggs were reared until pupation!! Cold Acclimation and Diapause: after different time points always a subset of eggs were taken out of -10°C and hatched. Cooling: eggs were moved into 4°C and constant darkness for 24h. Control groups were transferred to 10°C. Treatment groups were moved to 0°C for 1h. Temperature …	Hanson and Craig	1994	Cold Acclimation, Diapause, and Geographic Origin Affect Cold Hardiness in Eggs of Aedes albopictus (Diptera: Culicidae)	USA
77	A. albopictus	-10	18	diapause	Malaysia (SABAH)	tropic	6	100	0	negative	no	laboratory	no	unclear	101-344	pupae	yes	Hatching of eggs was determined and it was looked after embryonated unhatched eggs. Eggs were reared until pupation!! Cold Acclimation and Diapause: after different time points always a subset of eggs were taken out of -10°C and hatched. Cooling: eggs were moved into 4°C and constant darkness for 24h. Control groups were transferred to 10°C. Treatment groups were moved to 0°C for 1h. Temperature …	Hanson and Craig	1994	Cold Acclimation, Diapause, and Geographic Origin Affect Cold Hardiness in Eggs of Aedes albopictus (Diptera: Culicidae)	USA
78	A. albopictus	-10	30	diapause	Malaysia (SABAH)	tropic	6	100	0	negative	no	laboratory	no	unclear	101-344	pupae	yes	Hatching of eggs was determined and it was looked after embryonated unhatched eggs. Eggs were reared until pupation!! Cold Acclimation and Diapause: after different time points always a subset of eggs were taken out of -10°C and hatched. Cooling: eggs were moved into 4°C and constant darkness for 24h. Control groups were transferred to 10°C. Treatment groups were moved to 0°C for 1h. Temperature …	Hanson and Craig	1994	Cold Acclimation, Diapause, and Geographic Origin Affect Cold Hardiness in Eggs of Aedes albopictus (Diptera: Culicidae)	USA
79	A. albopictus	-10	42	diapause	Malaysia (SABAH)	tropic	6	100	0	negative	no	laboratory	no	unclear	101-344	pupae	yes	Hatching of eggs was determined and it was looked after embryonated unhatched eggs. Eggs were reared until pupation!! Cold Acclimation and Diapause: after different time points always a subset of eggs were taken out of -10°C and hatched. Cooling: eggs were moved into 4°C and constant darkness for 24h. Control groups were transferred to 10°C. Treatment groups were moved to 0°C for 1h. Temperature …	Hanson and Craig	1994	Cold Acclimation, Diapause, and Geographic Origin Affect Cold Hardiness in Eggs of Aedes albopictus (Diptera: Culicidae)	USA
80	A. albopictus	-10	72	diapause	Malaysia (SABAH)	tropic	6	100	0	negative	no	laboratory	no	unclear	101-344	pupae	yes	Hatching of eggs was determined and it was looked after embryonated unhatched eggs. Eggs were reared until pupation!! Cold Acclimation and Diapause: after different time points always a subset of eggs were taken out of -10°C and hatched. Cooling: eggs were moved into 4°C and constant darkness for 24h. Control groups were transferred to 10°C. Treatment groups were moved to 0°C for 1h. Temperature …	Hanson and Craig	1994	Cold Acclimation, Diapause, and Geographic Origin Affect Cold Hardiness in Eggs of Aedes albopictus (Diptera: Culicidae)	USA
81	A. albopictus	-10	144	diapause	Malaysia (SABAH)	tropic	6	100	0	negative	no	laboratory	no	unclear	101-344	pupae	yes	Hatching of eggs was determined and it was looked after embryonated unhatched eggs. Eggs were reared until pupation!! Cold Acclimation and Diapause: after different time points always a subset of eggs were taken out of -10°C and hatched. Cooling: eggs were moved into 4°C and constant darkness for 24h. Control groups were transferred to 10°C. Treatment groups were moved to 0°C for 1h. Temperature …	Hanson and Craig	1994	Cold Acclimation, Diapause, and Geographic Origin Affect Cold Hardiness in Eggs of Aedes albopictus (Diptera: Culicidae)	USA
82	A. albopictus	-10	6	non-diapausing	Indianapolis (INDY)	temperate	5	34.1667	65.8333	positive	10°C for 10 days	laboratory	3	unclear	101-344	pupae	yes	Hatching of eggs was determined and it was looked after embryonated unhatched eggs. Eggs were reared until pupation!! Cold Acclimation and Diapause: after different time points always a subset of eggs were taken out of -10°C and hatched. Cooling: eggs were moved into 4°C and constant darkness for 24h. Control groups were transferred to 10°C. Treatment groups were moved to 0°C for 1h. Temperature …	Hanson and Craig	1994	Cold Acclimation, Diapause, and Geographic Origin Affect Cold Hardiness in Eggs of Aedes albopictus (Diptera: Culicidae)	USA
83	A. albopictus	-10	18	non-diapausing	Indianapolis (INDY)	temperate	5	52.2222	47.7778	positive	10°C for 10 days	laboratory	3	unclear	101-344	pupae	yes	Hatching of eggs was determined and it was looked after embryonated unhatched eggs. Eggs were reared until pupation!! Cold Acclimation and Diapause: after different time points always a subset of eggs were taken out of -10°C and hatched. Cooling: eggs were moved into 4°C and constant darkness for 24h. Control groups were transferred to 10°C. Treatment groups were moved to 0°C for 1h. Temperature …	Hanson and Craig	1994	Cold Acclimation, Diapause, and Geographic Origin Affect Cold Hardiness in Eggs of Aedes albopictus (Diptera: Culicidae)	USA
84	A. albopictus	-10	30	non-diapausing	Indianapolis (INDY)	temperate	5	82.0833	17.9167	positive	10°C for 10 days	laboratory	3	unclear	101-344	pupae	yes	Hatching of eggs was determined and it was looked after embryonated unhatched eggs. Eggs were reared until pupation!! Cold Acclimation and Diapause: after different time points always a subset of eggs were taken out of -10°C and hatched. Cooling: eggs were moved into 4°C and constant darkness for 24h. Control groups were transferred to 10°C. Treatment groups were moved to 0°C for 1h. Temperature …	Hanson and Craig	1994	Cold Acclimation, Diapause, and Geographic Origin Affect Cold Hardiness in Eggs of Aedes albopictus (Diptera: Culicidae)	USA
85	A. albopictus	-10	42	non-diapausing	Indianapolis (INDY)	temperate	5	71.3889	28.6111	positive	10°C for 10 days	laboratory	3	unclear	101-344	pupae	yes	Hatching of eggs was determined and it was looked after embryonated unhatched eggs. Eggs were reared until pupation!! Cold Acclimation and Diapause: after different time points always a subset of eggs were taken out of -10°C and hatched. Cooling: eggs were moved into 4°C and constant darkness for 24h. Control groups were transferred to 10°C. Treatment groups were moved to 0°C for 1h. Temperature …	Hanson and Craig	1994	Cold Acclimation, Diapause, and Geographic Origin Affect Cold Hardiness in Eggs of Aedes albopictus (Diptera: Culicidae)	USA
86	A. albopictus	-10	72	non-diapausing	Indianapolis (INDY)	temperate	5	83.4722	16.5278	positive	10°C for 10 days	laboratory	3	unclear	101-344	pupae	yes	Hatching of eggs was determined and it was looked after embryonated unhatched eggs. Eggs were reared until pupation!! Cold Acclimation and Diapause: after different time points always a subset of eggs were taken out of -10°C and hatched. Cooling: eggs were moved into 4°C and constant darkness for 24h. Control groups were transferred to 10°C. Treatment groups were moved to 0°C for 1h. Temperature …	Hanson and Craig	1994	Cold Acclimation, Diapause, and Geographic Origin Affect Cold Hardiness in Eggs of Aedes albopictus (Diptera: Culicidae)	USA
87	A. albopictus	-10	144	non-diapausing	Indianapolis (INDY)	temperate	5	95.9722	4.02778	positive	10°C for 10 days	laboratory	3	unclear	101-344	pupae	yes	Hatching of eggs was determined and it was looked after embryonated unhatched eggs. Eggs were reared until pupation!! Cold Acclimation and Diapause: after different time points always a subset of eggs were taken out of -10°C and hatched. Cooling: eggs were moved into 4°C and constant darkness for 24h. Control groups were transferred to 10°C. Treatment groups were moved to 0°C for 1h. Temperature …	Hanson and Craig	1994	Cold Acclimation, Diapause, and Geographic Origin Affect Cold Hardiness in Eggs of Aedes albopictus (Diptera: Culicidae)	USA
88	A. albopictus	-10	6	non-diapausing	Malaysia (SABAH)	tropic	6	100	0	negative	10°C for 10 days	laboratory	no	unclear	101-344	pupae	yes	Hatching of eggs was determined and it was looked after embryonated unhatched eggs. Eggs were reared until pupation!! Cold Acclimation and Diapause: after different time points always a subset of eggs were taken out of -10°C and hatched. Cooling: eggs were moved into 4°C and constant darkness for 24h. Control groups were transferred to 10°C. Treatment groups were moved to 0°C for 1h. Temperature …	Hanson and Craig	1994	Cold Acclimation, Diapause, and Geographic Origin Affect Cold Hardiness in Eggs of Aedes albopictus (Diptera: Culicidae)	USA
89	A. albopictus	-10	18	non-diapausing	Malaysia (SABAH)	tropic	6	100	0	negative	10°C for 10 days	laboratory	no	unclear	101-344	pupae	yes	Hatching of eggs was determined and it was looked after embryonated unhatched eggs. Eggs were reared until pupation!! Cold Acclimation and Diapause: after different time points always a subset of eggs were taken out of -10°C and hatched. Cooling: eggs were moved into 4°C and constant darkness for 24h. Control groups were transferred to 10°C. Treatment groups were moved to 0°C for 1h. Temperature …	Hanson and Craig	1994	Cold Acclimation, Diapause, and Geographic Origin Affect Cold Hardiness in Eggs of Aedes albopictus (Diptera: Culicidae)	USA
90	A. albopictus	-10	30	non-diapausing	Malaysia (SABAH)	tropic	6	100	0	negative	10°C for 10 days	laboratory	no	unclear	101-344	pupae	yes	Hatching of eggs was determined and it was looked after embryonated unhatched eggs. Eggs were reared until pupation!! Cold Acclimation and Diapause: after different time points always a subset of eggs were taken out of -10°C and hatched. Cooling: eggs were moved into 4°C and constant darkness for 24h. Control groups were transferred to 10°C. Treatment groups were moved to 0°C for 1h. Temperature …	Hanson and Craig	1994	Cold Acclimation, Diapause, and Geographic Origin Affect Cold Hardiness in Eggs of Aedes albopictus (Diptera: Culicidae)	USA
91	A. albopictus	-10	42	non-diapausing	Malaysia (SABAH)	tropic	6	100	0	negative	10°C for 10 days	laboratory	no	unclear	101-344	pupae	yes	Hatching of eggs was determined and it was looked after embryonated unhatched eggs. Eggs were reared until pupation!! Cold Acclimation and Diapause: after different time points always a subset of eggs were taken out of -10°C and hatched. Cooling: eggs were moved into 4°C and constant darkness for 24h. Control groups were transferred to 10°C. Treatment groups were moved to 0°C for 1h. Temperature …	Hanson and Craig	1994	Cold Acclimation, Diapause, and Geographic Origin Affect Cold Hardiness in Eggs of Aedes albopictus (Diptera: Culicidae)	USA
92	A. albopictus	-10	72	non-diapausing	Malaysia (SABAH)	tropic	6	100	0	negative	10°C for 10 days	laboratory	no	unclear	101-344	pupae	yes	Hatching of eggs was determined and it was looked after embryonated unhatched eggs. Eggs were reared until pupation!! Cold Acclimation and Diapause: after different time points always a subset of eggs were taken out of -10°C and hatched. Cooling: eggs were moved into 4°C and constant darkness for 24h. Control groups were transferred to 10°C. Treatment groups were moved to 0°C for 1h. Temperature …	Hanson and Craig	1994	Cold Acclimation, Diapause, and Geographic Origin Affect Cold Hardiness in Eggs of Aedes albopictus (Diptera: Culicidae)	USA
93	A. albopictus	-10	144	non-diapausing	Malaysia (SABAH)	tropic	6	100	0	negative	10°C for 10 days	laboratory	no	unclear	101-344	pupae	yes	Hatching of eggs was determined and it was looked after embryonated unhatched eggs. Eggs were reared until pupation!! Cold Acclimation and Diapause: after different time points always a subset of eggs were taken out of -10°C and hatched. Cooling: eggs were moved into 4°C and constant darkness for 24h. Control groups were transferred to 10°C. Treatment groups were moved to 0°C for 1h. Temperature …	Hanson and Craig	1994	Cold Acclimation, Diapause, and Geographic Origin Affect Cold Hardiness in Eggs of Aedes albopictus (Diptera: Culicidae)	USA
94	A. albopictus	-10	3	diapause	Indianapolis (INDY)	temperate	5	12.7778	87.2222	positive	10°C for 10 days	laboratory	3	unclear	101-344	pupae	yes	Hatching of eggs was determined and it was looked after embryonated unhatched eggs. Eggs were reared until pupation!! Cold Acclimation and Diapause: after different time points always a subset of eggs were taken out of -10°C and hatched. Cooling: eggs were moved into 4°C and constant darkness for 24h. Control groups were transferred to 10°C. Treatment groups were moved to 0°C for 1h. Temperature …	Hanson and Craig	1994	Cold Acclimation, Diapause, and Geographic Origin Affect Cold Hardiness in Eggs of Aedes albopictus (Diptera: Culicidae)	USA
95	A. albopictus	-10	18	diapause	Indianapolis (INDY)	temperate	5	29.8611	70.1389	positive	10°C for 10 days	laboratory	3	unclear	101-344	pupae	yes	Hatching of eggs was determined and it was looked after embryonated unhatched eggs. Eggs were reared until pupation!! Cold Acclimation and Diapause: after different time points always a subset of eggs were taken out of -10°C and hatched. Cooling: eggs were moved into 4°C and constant darkness for 24h. Control groups were transferred to 10°C. Treatment groups were moved to 0°C for 1h. Temperature …	Hanson and Craig	1994	Cold Acclimation, Diapause, and Geographic Origin Affect Cold Hardiness in Eggs of Aedes albopictus (Diptera: Culicidae)	USA
96	A. albopictus	-10	30	diapause	Indianapolis (INDY)	temperate	5	45.9722	54.0278	positive	10°C for 10 days	laboratory	3	unclear	101-344	pupae	yes	Hatching of eggs was determined and it was looked after embryonated unhatched eggs. Eggs were reared until pupation!! Cold Acclimation and Diapause: after different time points always a subset of eggs were taken out of -10°C and hatched. Cooling: eggs were moved into 4°C and constant darkness for 24h. Control groups were transferred to 10°C. Treatment groups were moved to 0°C for 1h. Temperature …	Hanson and Craig	1994	Cold Acclimation, Diapause, and Geographic Origin Affect Cold Hardiness in Eggs of Aedes albopictus (Diptera: Culicidae)	USA
97	A. albopictus	-10	42	diapause	Indianapolis (INDY)	temperate	5	48.1944	51.8056	positive	10°C for 10 days	laboratory	3	unclear	101-344	pupae	yes	Hatching of eggs was determined and it was looked after embryonated unhatched eggs. Eggs were reared until pupation!! Cold Acclimation and Diapause: after different time points always a subset of eggs were taken out of -10°C and hatched. Cooling: eggs were moved into 4°C and constant darkness for 24h. Control groups were transferred to 10°C. Treatment groups were moved to 0°C for 1h. Temperature …	Hanson and Craig	1994	Cold Acclimation, Diapause, and Geographic Origin Affect Cold Hardiness in Eggs of Aedes albopictus (Diptera: Culicidae)	USA
98	A. albopictus	-10	72	diapause	Indianapolis (INDY)	temperate	5	68.3333	31.6667	positive	10°C for 10 days	laboratory	3	unclear	101-344	pupae	yes	Hatching of eggs was determined and it was looked after embryonated unhatched eggs. Eggs were reared until pupation!! Cold Acclimation and Diapause: after different time points always a subset of eggs were taken out of -10°C and hatched. Cooling: eggs were moved into 4°C and constant darkness for 24h. Control groups were transferred to 10°C. Treatment groups were moved to 0°C for 1h. Temperature …	Hanson and Craig	1994	Cold Acclimation, Diapause, and Geographic Origin Affect Cold Hardiness in Eggs of Aedes albopictus (Diptera: Culicidae)	USA
99	A. albopictus	-10	144	diapause	Indianapolis (INDY)	temperate	5	83.3333	16.6667	positive	10°C for 10 days	laboratory	3	unclear	101-344	pupae	yes	Hatching of eggs was determined and it was looked after embryonated unhatched eggs. Eggs were reared until pupation!! Cold Acclimation and Diapause: after different time points always a subset of eggs were taken out of -10°C and hatched. Cooling: eggs were moved into 4°C and constant darkness for 24h. Control groups were transferred to 10°C. Treatment groups were moved to 0°C for 1h. Temperature …	Hanson and Craig	1994	Cold Acclimation, Diapause, and Geographic Origin Affect Cold Hardiness in Eggs of Aedes albopictus (Diptera: Culicidae)	USA
100	A. albopictus	-10	3	diapause	Malaysia (SABAH)	tropic	6	99	1	positive	10°C for 10 days	laboratory	no	unclear	101-344	pupae	yes	Hatching of eggs was determined and it was looked after embryonated unhatched eggs. Eggs were reared until pupation!! Cold Acclimation and Diapause: after different time points always a subset of eggs were taken out of -10°C and hatched. Cooling: eggs were moved into 4°C and constant darkness for 24h. Control groups were transferred to 10°C. Treatment groups were moved to 0°C for 1h. Temperature …	Hanson and Craig	1994	Cold Acclimation, Diapause, and Geographic Origin Affect Cold Hardiness in Eggs of Aedes albopictus (Diptera: Culicidae)	USA
101	A. albopictus	-10	18	diapause	Malaysia (SABAH)	tropic	6	100	0	negative	10°C for 10 days	laboratory	no	unclear	101-344	pupae	yes	Hatching of eggs was determined and it was looked after embryonated unhatched eggs. Eggs were reared until pupation!! Cold Acclimation and Diapause: after different time points always a subset of eggs were taken out of -10°C and hatched. Cooling: eggs were moved into 4°C and constant darkness for 24h. Control groups were transferred to 10°C. Treatment groups were moved to 0°C for 1h. Temperature …	Hanson and Craig	1994	Cold Acclimation, Diapause, and Geographic Origin Affect Cold Hardiness in Eggs of Aedes albopictus (Diptera: Culicidae)	USA
102	A. albopictus	-10	30	diapause	Malaysia (SABAH)	tropic	6	100	0	negative	10°C for 10 days	laboratory	no	unclear	101-344	pupae	yes	Hatching of eggs was determined and it was looked after embryonated unhatched eggs. Eggs were reared until pupation!! Cold Acclimation and Diapause: after different time points always a subset of eggs were taken out of -10°C and hatched. Cooling: eggs were moved into 4°C and constant darkness for 24h. Control groups were transferred to 10°C. Treatment groups were moved to 0°C for 1h. Temperature …	Hanson and Craig	1994	Cold Acclimation, Diapause, and Geographic Origin Affect Cold Hardiness in Eggs of Aedes albopictus (Diptera: Culicidae)	USA
103	A. albopictus	-10	42	diapause	Malaysia (SABAH)	tropic	6	100	0	negative	10°C for 10 days	laboratory	no	unclear	101-344	pupae	yes	Hatching of eggs was determined and it was looked after embryonated unhatched eggs. Eggs were reared until pupation!! Cold Acclimation and Diapause: after different time points always a subset of eggs were taken out of -10°C and hatched. Cooling: eggs were moved into 4°C and constant darkness for 24h. Control groups were transferred to 10°C. Treatment groups were moved to 0°C for 1h. Temperature …	Hanson and Craig	1994	Cold Acclimation, Diapause, and Geographic Origin Affect Cold Hardiness in Eggs of Aedes albopictus (Diptera: Culicidae)	USA
104	A. albopictus	-10	72	diapause	Malaysia (SABAH)	tropic	6	100	0	negative	10°C for 10 days	laboratory	no	unclear	101-344	pupae	yes	Hatching of eggs was determined and it was looked after embryonated unhatched eggs. Eggs were reared until pupation!! Cold Acclimation and Diapause: after different time points always a subset of eggs were taken out of -10°C and hatched. Cooling: eggs were moved into 4°C and constant darkness for 24h. Control groups were transferred to 10°C. Treatment groups were moved to 0°C for 1h. Temperature …	Hanson and Craig	1994	Cold Acclimation, Diapause, and Geographic Origin Affect Cold Hardiness in Eggs of Aedes albopictus (Diptera: Culicidae)	USA
105	A. albopictus	-10	144	diapause	Malaysia (SABAH)	tropic	6	100	0	negative	10°C for 10 days	laboratory	no	unclear	101-344	pupae	yes	Hatching of eggs was determined and it was looked after embryonated unhatched eggs. Eggs were reared until pupation!! Cold Acclimation and Diapause: after different time points always a subset of eggs were taken out of -10°C and hatched. Cooling: eggs were moved into 4°C and constant darkness for 24h. Control groups were transferred to 10°C. Treatment groups were moved to 0°C for 1h. Temperature …	Hanson and Craig	1994	Cold Acclimation, Diapause, and Geographic Origin Affect Cold Hardiness in Eggs of Aedes albopictus (Diptera: Culicidae)	USA
106	A. albopictus	-10	3	non-diapausing	Indianapolis (INDY)	temperate	5	16.5278	83.4722	positive	10°C for 60 days	laboratory	3	unclear	101-344	pupae	yes	Hatching of eggs was determined and it was looked after embryonated unhatched eggs. Eggs were reared until pupation!! Cold Acclimation and Diapause: after different time points always a subset of eggs were taken out of -10°C and hatched. Cooling: eggs were moved into 4°C and constant darkness for 24h. Control groups were transferred to 10°C. Treatment groups were moved to 0°C for 1h. Temperature …	Hanson and Craig	1994	Cold Acclimation, Diapause, and Geographic Origin Affect Cold Hardiness in Eggs of Aedes albopictus (Diptera: Culicidae)	USA
107	A. albopictus	-10	6	non-diapausing	Indianapolis (INDY)	temperate	5	20	80	positive	10°C for 60 days	laboratory	3	unclear	101-344	pupae	yes	Hatching of eggs was determined and it was looked after embryonated unhatched eggs. Eggs were reared until pupation!! Cold Acclimation and Diapause: after different time points always a subset of eggs were taken out of -10°C and hatched. Cooling: eggs were moved into 4°C and constant darkness for 24h. Control groups were transferred to 10°C. Treatment groups were moved to 0°C for 1h. Temperature …	Hanson and Craig	1994	Cold Acclimation, Diapause, and Geographic Origin Affect Cold Hardiness in Eggs of Aedes albopictus (Diptera: Culicidae)	USA
108	A. albopictus	-10	18	non-diapausing	Indianapolis (INDY)	temperate	5	27.0833	72.9167	positive	10°C for 60 days	laboratory	3	unclear	101-344	pupae	yes	Hatching of eggs was determined and it was looked after embryonated unhatched eggs. Eggs were reared until pupation!! Cold Acclimation and Diapause: after different time points always a subset of eggs were taken out of -10°C and hatched. Cooling: eggs were moved into 4°C and constant darkness for 24h. Control groups were transferred to 10°C. Treatment groups were moved to 0°C for 1h. Temperature …	Hanson and Craig	1994	Cold Acclimation, Diapause, and Geographic Origin Affect Cold Hardiness in Eggs of Aedes albopictus (Diptera: Culicidae)	USA
109	A. albopictus	-10	30	non-diapausing	Indianapolis (INDY)	temperate	5	32.9167	67.0833	positive	10°C for 60 days	laboratory	3	unclear	101-344	pupae	yes	Hatching of eggs was determined and it was looked after embryonated unhatched eggs. Eggs were reared until pupation!! Cold Acclimation and Diapause: after different time points always a subset of eggs were taken out of -10°C and hatched. Cooling: eggs were moved into 4°C and constant darkness for 24h. Control groups were transferred to 10°C. Treatment groups were moved to 0°C for 1h. Temperature …	Hanson and Craig	1994	Cold Acclimation, Diapause, and Geographic Origin Affect Cold Hardiness in Eggs of Aedes albopictus (Diptera: Culicidae)	USA
110	A. albopictus	-10	42	non-diapausing	Indianapolis (INDY)	temperate	5	29.8611	70.1389	positive	10°C for 60 days	laboratory	3	unclear	101-344	pupae	yes	Hatching of eggs was determined and it was looked after embryonated unhatched eggs. Eggs were reared until pupation!! Cold Acclimation and Diapause: after different time points always a subset of eggs were taken out of -10°C and hatched. Cooling: eggs were moved into 4°C and constant darkness for 24h. Control groups were transferred to 10°C. Treatment groups were moved to 0°C for 1h. Temperature …	Hanson and Craig	1994	Cold Acclimation, Diapause, and Geographic Origin Affect Cold Hardiness in Eggs of Aedes albopictus (Diptera: Culicidae)	USA
111	A. albopictus	-10	72	non-diapausing	Indianapolis (INDY)	temperate	5	36.9444	63.0556	positive	10°C for 60 days	laboratory	3	unclear	101-344	pupae	yes	Hatching of eggs was determined and it was looked after embryonated unhatched eggs. Eggs were reared until pupation!! Cold Acclimation and Diapause: after different time points always a subset of eggs were taken out of -10°C and hatched. Cooling: eggs were moved into 4°C and constant darkness for 24h. Control groups were transferred to 10°C. Treatment groups were moved to 0°C for 1h. Temperature …	Hanson and Craig	1994	Cold Acclimation, Diapause, and Geographic Origin Affect Cold Hardiness in Eggs of Aedes albopictus (Diptera: Culicidae)	USA
112	A. albopictus	-10	144	non-diapausing	Indianapolis (INDY)	temperate	5	52.9167	47.0833	positive	10°C for 60 days	laboratory	3	unclear	101-344	pupae	yes	Hatching of eggs was determined and it was looked after embryonated unhatched eggs. Eggs were reared until pupation!! Cold Acclimation and Diapause: after different time points always a subset of eggs were taken out of -10°C and hatched. Cooling: eggs were moved into 4°C and constant darkness for 24h. Control groups were transferred to 10°C. Treatment groups were moved to 0°C for 1h. Temperature …	Hanson and Craig	1994	Cold Acclimation, Diapause, and Geographic Origin Affect Cold Hardiness in Eggs of Aedes albopictus (Diptera: Culicidae)	USA
113	A. albopictus	-10	3	non-diapausing	Malaysia (SABAH)	tropic	6	61.25	38.75	positive	10°C for 60 days	laboratory	no	unclear	101-344	pupae	yes	Hatching of eggs was determined and it was looked after embryonated unhatched eggs. Eggs were reared until pupation!! Cold Acclimation and Diapause: after different time points always a subset of eggs were taken out of -10°C and hatched. Cooling: eggs were moved into 4°C and constant darkness for 24h. Control groups were transferred to 10°C. Treatment groups were moved to 0°C for 1h. Temperature …	Hanson and Craig	1994	Cold Acclimation, Diapause, and Geographic Origin Affect Cold Hardiness in Eggs of Aedes albopictus (Diptera: Culicidae)	USA
114	A. albopictus	-10	6	non-diapausing	Malaysia (SABAH)	tropic	6	97.2222	2.77778	positive	10°C for 60 days	laboratory	no	unclear	101-344	pupae	yes	Hatching of eggs was determined and it was looked after embryonated unhatched eggs. Eggs were reared until pupation!! Cold Acclimation and Diapause: after different time points always a subset of eggs were taken out of -10°C and hatched. Cooling: eggs were moved into 4°C and constant darkness for 24h. Control groups were transferred to 10°C. Treatment groups were moved to 0°C for 1h. Temperature …	Hanson and Craig	1994	Cold Acclimation, Diapause, and Geographic Origin Affect Cold Hardiness in Eggs of Aedes albopictus (Diptera: Culicidae)	USA
115	A. albopictus	-10	18	non-diapausing	Malaysia (SABAH)	tropic	6	97.9167	2.08333	positive	10°C for 60 days	laboratory	no	unclear	101-344	pupae	yes	Hatching of eggs was determined and it was looked after embryonated unhatched eggs. Eggs were reared until pupation!! Cold Acclimation and Diapause: after different time points always a subset of eggs were taken out of -10°C and hatched. Cooling: eggs were moved into 4°C and constant darkness for 24h. Control groups were transferred to 10°C. Treatment groups were moved to 0°C for 1h. Temperature …	Hanson and Craig	1994	Cold Acclimation, Diapause, and Geographic Origin Affect Cold Hardiness in Eggs of Aedes albopictus (Diptera: Culicidae)	USA
116	A. albopictus	-10	30	non-diapausing	Malaysia (SABAH)	tropic	6	100	0	negative	10°C for 60 days	laboratory	no	unclear	101-344	pupae	yes	Hatching of eggs was determined and it was looked after embryonated unhatched eggs. Eggs were reared until pupation!! Cold Acclimation and Diapause: after different time points always a subset of eggs were taken out of -10°C and hatched. Cooling: eggs were moved into 4°C and constant darkness for 24h. Control groups were transferred to 10°C. Treatment groups were moved to 0°C for 1h. Temperature …	Hanson and Craig	1994	Cold Acclimation, Diapause, and Geographic Origin Affect Cold Hardiness in Eggs of Aedes albopictus (Diptera: Culicidae)	USA
117	A. albopictus	-10	42	non-diapausing	Malaysia (SABAH)	tropic	6	100	0	negative	10°C for 60 days	laboratory	no	unclear	101-344	pupae	yes	Hatching of eggs was determined and it was looked after embryonated unhatched eggs. Eggs were reared until pupation!! Cold Acclimation and Diapause: after different time points always a subset of eggs were taken out of -10°C and hatched. Cooling: eggs were moved into 4°C and constant darkness for 24h. Control groups were transferred to 10°C. Treatment groups were moved to 0°C for 1h. Temperature …	Hanson and Craig	1994	Cold Acclimation, Diapause, and Geographic Origin Affect Cold Hardiness in Eggs of Aedes albopictus (Diptera: Culicidae)	USA
118	A. albopictus	-10	72	non-diapausing	Malaysia (SABAH)	tropic	6	100	0	negative	10°C for 60 days	laboratory	no	unclear	101-344	pupae	yes	Hatching of eggs was determined and it was looked after embryonated unhatched eggs. Eggs were reared until pupation!! Cold Acclimation and Diapause: after different time points always a subset of eggs were taken out of -10°C and hatched. Cooling: eggs were moved into 4°C and constant darkness for 24h. Control groups were transferred to 10°C. Treatment groups were moved to 0°C for 1h. Temperature …	Hanson and Craig	1994	Cold Acclimation, Diapause, and Geographic Origin Affect Cold Hardiness in Eggs of Aedes albopictus (Diptera: Culicidae)	USA
119	A. albopictus	-10	144	non-diapausing	Malaysia (SABAH)	tropic	6	100	0	negative	10°C for 60 days	laboratory	no	unclear	101-344	pupae	yes	Hatching of eggs was determined and it was looked after embryonated unhatched eggs. Eggs were reared until pupation!! Cold Acclimation and Diapause: after different time points always a subset of eggs were taken out of -10°C and hatched. Cooling: eggs were moved into 4°C and constant darkness for 24h. Control groups were transferred to 10°C. Treatment groups were moved to 0°C for 1h. Temperature …	Hanson and Craig	1994	Cold Acclimation, Diapause, and Geographic Origin Affect Cold Hardiness in Eggs of Aedes albopictus (Diptera: Culicidae)	USA
120	A. albopictus	-10	3	diapause	Indianapolis (INDY)	temperate	5	34.5833	65.4167	positive	10°C for 60 days	laboratory	3	unclear	101-344	pupae	yes	Hatching of eggs was determined and it was looked after embryonated unhatched eggs. Eggs were reared until pupation!! Cold Acclimation and Diapause: after different time points always a subset of eggs were taken out of -10°C and hatched. Cooling: eggs were moved into 4°C and constant darkness for 24h. Control groups were transferred to 10°C. Treatment groups were moved to 0°C for 1h. Temperature …	Hanson and Craig	1994	Cold Acclimation, Diapause, and Geographic Origin Affect Cold Hardiness in Eggs of Aedes albopictus (Diptera: Culicidae)	USA
121	A. albopictus	-10	6	diapause	Indianapolis (INDY)	temperate	5	31.6667	68.3333	positive	10°C for 60 days	laboratory	3	unclear	101-344	pupae	yes	Hatching of eggs was determined and it was looked after embryonated unhatched eggs. Eggs were reared until pupation!! Cold Acclimation and Diapause: after different time points always a subset of eggs were taken out of -10°C and hatched. Cooling: eggs were moved into 4°C and constant darkness for 24h. Control groups were transferred to 10°C. Treatment groups were moved to 0°C for 1h. Temperature …	Hanson and Craig	1994	Cold Acclimation, Diapause, and Geographic Origin Affect Cold Hardiness in Eggs of Aedes albopictus (Diptera: Culicidae)	USA
122	A. albopictus	-10	18	diapause	Indianapolis (INDY)	temperate	5	29.8611	70.1389	positive	10°C for 60 days	laboratory	3	unclear	101-344	pupae	yes	Hatching of eggs was determined and it was looked after embryonated unhatched eggs. Eggs were reared until pupation!! Cold Acclimation and Diapause: after different time points always a subset of eggs were taken out of -10°C and hatched. Cooling: eggs were moved into 4°C and constant darkness for 24h. Control groups were transferred to 10°C. Treatment groups were moved to 0°C for 1h. Temperature …	Hanson and Craig	1994	Cold Acclimation, Diapause, and Geographic Origin Affect Cold Hardiness in Eggs of Aedes albopictus (Diptera: Culicidae)	USA
123	A. albopictus	-10	30	diapause	Indianapolis (INDY)	temperate	5	14.5833	85.4167	positive	10°C for 60 days	laboratory	3	unclear	101-344	pupae	yes	Hatching of eggs was determined and it was looked after embryonated unhatched eggs. Eggs were reared until pupation!! Cold Acclimation and Diapause: after different time points always a subset of eggs were taken out of -10°C and hatched. Cooling: eggs were moved into 4°C and constant darkness for 24h. Control groups were transferred to 10°C. Treatment groups were moved to 0°C for 1h. Temperature …	Hanson and Craig	1994	Cold Acclimation, Diapause, and Geographic Origin Affect Cold Hardiness in Eggs of Aedes albopictus (Diptera: Culicidae)	USA
124	A. albopictus	-10	42	diapause	Indianapolis (INDY)	temperate	5	25.2778	74.7222	positive	10°C for 60 days	laboratory	3	unclear	101-344	pupae	yes	Hatching of eggs was determined and it was looked after embryonated unhatched eggs. Eggs were reared until pupation!! Cold Acclimation and Diapause: after different time points always a subset of eggs were taken out of -10°C and hatched. Cooling: eggs were moved into 4°C and constant darkness for 24h. Control groups were transferred to 10°C. Treatment groups were moved to 0°C for 1h. Temperature …	Hanson and Craig	1994	Cold Acclimation, Diapause, and Geographic Origin Affect Cold Hardiness in Eggs of Aedes albopictus (Diptera: Culicidae)	USA
125	A. albopictus	-10	72	diapause	Indianapolis (INDY)	temperate	5	21.8056	78.1944	positive	10°C for 60 days	laboratory	3	unclear	101-344	pupae	yes	Hatching of eggs was determined and it was looked after embryonated unhatched eggs. Eggs were reared until pupation!! Cold Acclimation and Diapause: after different time points always a subset of eggs were taken out of -10°C and hatched. Cooling: eggs were moved into 4°C and constant darkness for 24h. Control groups were transferred to 10°C. Treatment groups were moved to 0°C for 1h. Temperature …	Hanson and Craig	1994	Cold Acclimation, Diapause, and Geographic Origin Affect Cold Hardiness in Eggs of Aedes albopictus (Diptera: Culicidae)	USA
126	A. albopictus	-10	144	diapause	Indianapolis (INDY)	temperate	5	21.8056	78.1944	positive	10°C for 60 days	laboratory	3	unclear	101-344	pupae	yes	Hatching of eggs was determined and it was looked after embryonated unhatched eggs. Eggs were reared until pupation!! Cold Acclimation and Diapause: after different time points always a subset of eggs were taken out of -10°C and hatched. Cooling: eggs were moved into 4°C and constant darkness for 24h. Control groups were transferred to 10°C. Treatment groups were moved to 0°C for 1h. Temperature …	Hanson and Craig	1994	Cold Acclimation, Diapause, and Geographic Origin Affect Cold Hardiness in Eggs of Aedes albopictus (Diptera: Culicidae)	USA
127	A. albopictus	-10	3	diapause	Malaysia (SABAH)	tropic	6	28.6111	71.3889	positive	10°C for 60 days	laboratory	no	unclear	101-344	pupae	yes	Hatching of eggs was determined and it was looked after embryonated unhatched eggs. Eggs were reared until pupation!! Cold Acclimation and Diapause: after different time points always a subset of eggs were taken out of -10°C and hatched. Cooling: eggs were moved into 4°C and constant darkness for 24h. Control groups were transferred to 10°C. Treatment groups were moved to 0°C for 1h. Temperature …	Hanson and Craig	1994	Cold Acclimation, Diapause, and Geographic Origin Affect Cold Hardiness in Eggs of Aedes albopictus (Diptera: Culicidae)	USA
128	A. albopictus	-10	6	diapause	Malaysia (SABAH)	tropic	6	38.8889	61.1111	positive	10°C for 60 days	laboratory	no	unclear	101-344	pupae	yes	Hatching of eggs was determined and it was looked after embryonated unhatched eggs. Eggs were reared until pupation!! Cold Acclimation and Diapause: after different time points always a subset of eggs were taken out of -10°C and hatched. Cooling: eggs were moved into 4°C and constant darkness for 24h. Control groups were transferred to 10°C. Treatment groups were moved to 0°C for 1h. Temperature …	Hanson and Craig	1994	Cold Acclimation, Diapause, and Geographic Origin Affect Cold Hardiness in Eggs of Aedes albopictus (Diptera: Culicidae)	USA
129	A. albopictus	-10	18	diapause	Malaysia (SABAH)	tropic	6	35.8333	64.1667	positive	10°C for 60 days	laboratory	no	unclear	101-344	pupae	yes	Hatching of eggs was determined and it was looked after embryonated unhatched eggs. Eggs were reared until pupation!! Cold Acclimation and Diapause: after different time points always a subset of eggs were taken out of -10°C and hatched. Cooling: eggs were moved into 4°C and constant darkness for 24h. Control groups were transferred to 10°C. Treatment groups were moved to 0°C for 1h. Temperature …	Hanson and Craig	1994	Cold Acclimation, Diapause, and Geographic Origin Affect Cold Hardiness in Eggs of Aedes albopictus (Diptera: Culicidae)	USA
130	A. albopictus	-10	30	diapause	Malaysia (SABAH)	tropic	6	65.8333	34.1667	positive	10°C for 60 days	laboratory	no	unclear	101-344	pupae	yes	Hatching of eggs was determined and it was looked after embryonated unhatched eggs. Eggs were reared until pupation!! Cold Acclimation and Diapause: after different time points always a subset of eggs were taken out of -10°C and hatched. Cooling: eggs were moved into 4°C and constant darkness for 24h. Control groups were transferred to 10°C. Treatment groups were moved to 0°C for 1h. Temperature …	Hanson and Craig	1994	Cold Acclimation, Diapause, and Geographic Origin Affect Cold Hardiness in Eggs of Aedes albopictus (Diptera: Culicidae)	USA
131	A. albopictus	-10	42	diapause	Malaysia (SABAH)	tropic	6	58.3333	41.6667	positive	10°C for 60 days	laboratory	no	unclear	101-344	pupae	yes	Hatching of eggs was determined and it was looked after embryonated unhatched eggs. Eggs were reared until pupation!! Cold Acclimation and Diapause: after different time points always a subset of eggs were taken out of -10°C and hatched. Cooling: eggs were moved into 4°C and constant darkness for 24h. Control groups were transferred to 10°C. Treatment groups were moved to 0°C for 1h. Temperature …	Hanson and Craig	1994	Cold Acclimation, Diapause, and Geographic Origin Affect Cold Hardiness in Eggs of Aedes albopictus (Diptera: Culicidae)	USA
132	A. albopictus	-10	72	diapause	Malaysia (SABAH)	tropic	6	67.3611	32.6389	positive	10°C for 60 days	laboratory	no	unclear	101-344	pupae	yes	Hatching of eggs was determined and it was looked after embryonated unhatched eggs. Eggs were reared until pupation!! Cold Acclimation and Diapause: after different time points always a subset of eggs were taken out of -10°C and hatched. Cooling: eggs were moved into 4°C and constant darkness for 24h. Control groups were transferred to 10°C. Treatment groups were moved to 0°C for 1h. Temperature …	Hanson and Craig	1994	Cold Acclimation, Diapause, and Geographic Origin Affect Cold Hardiness in Eggs of Aedes albopictus (Diptera: Culicidae)	USA
133	A. albopictus	-10	144	diapause	Malaysia (SABAH)	tropic	6	83.6111	16.3889	positive	10°C for 60 days	laboratory	no	unclear	101-344	pupae	yes	Hatching of eggs was determined and it was looked after embryonated unhatched eggs. Eggs were reared until pupation!! Cold Acclimation and Diapause: after different time points always a subset of eggs were taken out of -10°C and hatched. Cooling: eggs were moved into 4°C and constant darkness for 24h. Control groups were transferred to 10°C. Treatment groups were moved to 0°C for 1h. Temperature …	Hanson and Craig	1994	Cold Acclimation, Diapause, and Geographic Origin Affect Cold Hardiness in Eggs of Aedes albopictus (Diptera: Culicidae)	USA
134	A. albopictus	-10	24	non-diapausing	Indianapolis (INDY)	temperate	5	31.4777	68.5223	positive	10°C for 60 days	laboratory	3	yes	62-393	larvae	yes	Hatching of eggs was determined and it was looked after embryonated unhatched eggs. Eggs were reared until pupation!! Cold Acclimation and Diapause: after different time points always a subset of eggs were taken out of -10°C and hatched. Cooling: eggs were moved into 4°C and constant darkness for 24h. Control groups were transferred to 10°C. Treatment groups were moved to 0°C for 1h. Temperature …	Hanson and Craig	1994	Cold Acclimation, Diapause, and Geographic Origin Affect Cold Hardiness in Eggs of Aedes albopictus (Diptera: Culicidae)	USA
135	A. albopictus	-10	24	non-diapausing	Indianapolis (INDY)	temperate	5	30.0607	69.9393	positive	10°C for 60 days	laboratory	3	yes	62-393	larvae	yes	Hatching of eggs was determined and it was looked after embryonated unhatched eggs. Eggs were reared until pupation!! Cold Acclimation and Diapause: after different time points always a subset of eggs were taken out of -10°C and hatched. Cooling: eggs were moved into 4°C and constant darkness for 24h. Control groups were transferred to 10°C. Treatment groups were moved to 0°C for 1h. Temperature …	Hanson and Craig	1994	Cold Acclimation, Diapause, and Geographic Origin Affect Cold Hardiness in Eggs of Aedes albopictus (Diptera: Culicidae)	USA
136	A. albopictus	-10	24	diapause	Indianapolis (INDY)	temperate	5	11.0324	88.9676	positive	10°C for 60 days	laboratory	3	yes	62-393	larvae	yes	Hatching of eggs was determined and it was looked after embryonated unhatched eggs. Eggs were reared until pupation!! Cold Acclimation and Diapause: after different time points always a subset of eggs were taken out of -10°C and hatched. Cooling: eggs were moved into 4°C and constant darkness for 24h. Control groups were transferred to 10°C. Treatment groups were moved to 0°C for 1h. Temperature …	Hanson and Craig	1994	Cold Acclimation, Diapause, and Geographic Origin Affect Cold Hardiness in Eggs of Aedes albopictus (Diptera: Culicidae)	USA
137	A. albopictus	-10	24	diapause	Indianapolis (INDY)	temperate	5	87.3482	12.6518	positive	27°C for 60 days	laboratory	3	yes	62-393	larvae	yes	Hatching of eggs was determined and it was looked after embryonated unhatched eggs. Eggs were reared until pupation!! Cold Acclimation and Diapause: after different time points always a subset of eggs were taken out of -10°C and hatched. Cooling: eggs were moved into 4°C and constant darkness for 24h. Control groups were transferred to 10°C. Treatment groups were moved to 0°C for 1h. Temperature …	Hanson and Craig	1994	Cold Acclimation, Diapause, and Geographic Origin Affect Cold Hardiness in Eggs of Aedes albopictus (Diptera: Culicidae)	USA
138	A. aegypti	-10	24	diapause	Tlapacoyan, Veracruz, Mexico	tropic	2	100	0	negative	10°C for 60 days	laboratory	3	yes	62-393	larvae	yes	Hatching of eggs was determined and it was looked after embryonated unhatched eggs. Eggs were reared until pupation!! Cold Acclimation and Diapause: after different time points always a subset of eggs were taken out of -10°C and hatched. Cooling: eggs were moved into 4°C and constant darkness for 24h. Control groups were transferred to 10°C. Treatment groups were moved to 0°C for 1h. Temperature …	Hanson and Craig	1994	Cold Acclimation, Diapause, and Geographic Origin Affect Cold Hardiness in Eggs of Aedes albopictus (Diptera: Culicidae)	USA
139	A. albopictus	-12	24	diapause	Indianapolis (INDY)	temperate	5	6.63265	93.3673	positive	10°C for 45 days + 0°C for 15 days	laboratory	3	yes	26-85	larvae	yes	Hatching of eggs was determined and it was looked after embryonated unhatched eggs. Eggs were reared until pupation!! Cold Acclimation and Diapause: after different time points always a subset of eggs were taken out of -10°C and hatched. Cooling: eggs were moved into 4°C and constant darkness for 24h. Control groups were transferred to 10°C. Treatment groups were moved to 0°C for 1h. Temperature …	Hanson and Craig	1994	Cold Acclimation, Diapause, and Geographic Origin Affect Cold Hardiness in Eggs of Aedes albopictus (Diptera: Culicidae)	USA
140	A. albopictus	-12	24	diapause	Indianapolis (INDY)	temperate	5	39.5773	60.4227	positive	10°C for 60 days	laboratory	3	yes	26-85	larvae	yes	Hatching of eggs was determined and it was looked after embryonated unhatched eggs. Eggs were reared until pupation!! Cold Acclimation and Diapause: after different time points always a subset of eggs were taken out of -10°C and hatched. Cooling: eggs were moved into 4°C and constant darkness for 24h. Control groups were transferred to 10°C. Treatment groups were moved to 0°C for 1h. Temperature …	Hanson and Craig	1994	Cold Acclimation, Diapause, and Geographic Origin Affect Cold Hardiness in Eggs of Aedes albopictus (Diptera: Culicidae)	USA
141	A. albopictus	-12	24	diapause	Indianapolis (INDY)	temperate	5	40.2386	59.7614	positive	10°C for 60 days	laboratory	3	yes	22-307	larvae	yes	Hatching of eggs was determined and it was looked after embryonated unhatched eggs. Eggs were reared until pupation!! Cold Acclimation and Diapause: after different time points always a subset of eggs were taken out of -10°C and hatched. Cooling: eggs were moved into 4°C and constant darkness for 24h. Control groups were transferred to 10°C. Treatment groups were moved to 0°C for 1h. Temperature …	Hanson and Craig	1994	Cold Acclimation, Diapause, and Geographic Origin Affect Cold Hardiness in Eggs of Aedes albopictus (Diptera: Culicidae)	USA
142	A. albopictus	-12	48	diapause	Indianapolis (INDY)	temperate	5	54.3384	45.6616	positive	10°C for 60 days	laboratory	3	yes	22-307	larvae	yes	Hatching of eggs was determined and it was looked after embryonated unhatched eggs. Eggs were reared until pupation!! Cold Acclimation and Diapause: after different time points always a subset of eggs were taken out of -10°C and hatched. Cooling: eggs were moved into 4°C and constant darkness for 24h. Control groups were transferred to 10°C. Treatment groups were moved to 0°C for 1h. Temperature …	Hanson and Craig	1994	Cold Acclimation, Diapause, and Geographic Origin Affect Cold Hardiness in Eggs of Aedes albopictus (Diptera: Culicidae)	USA
143	A. albopictus	-12	72	diapause	Indianapolis (INDY)	temperate	5	54.5553	45.4447	positive	10°C for 60 days	laboratory	3	yes	22-307	larvae	yes	Hatching of eggs was determined and it was looked after embryonated unhatched eggs. Eggs were reared until pupation!! Cold Acclimation and Diapause: after different time points always a subset of eggs were taken out of -10°C and hatched. Cooling: eggs were moved into 4°C and constant darkness for 24h. Control groups were transferred to 10°C. Treatment groups were moved to 0°C for 1h. Temperature …	Hanson and Craig	1994	Cold Acclimation, Diapause, and Geographic Origin Affect Cold Hardiness in Eggs of Aedes albopictus (Diptera: Culicidae)	USA
144	A. albopictus	-12	144	diapause	Indianapolis (INDY)	temperate	5	81.4534	18.5466	positive	10°C for 60 days	laboratory	3	yes	22-307	larvae	yes	Hatching of eggs was determined and it was looked after embryonated unhatched eggs. Eggs were reared until pupation!! Cold Acclimation and Diapause: after different time points always a subset of eggs were taken out of -10°C and hatched. Cooling: eggs were moved into 4°C and constant darkness for 24h. Control groups were transferred to 10°C. Treatment groups were moved to 0°C for 1h. Temperature …	Hanson and Craig	1994	Cold Acclimation, Diapause, and Geographic Origin Affect Cold Hardiness in Eggs of Aedes albopictus (Diptera: Culicidae)	USA
145	A. albopictus	-12	24	diapause	Indianapolis (INDY)	temperate	5	36.551	63.449	positive	in field acclimated for 60 days	laboratory	3	yes	22-307	larvae	yes	Hatching of eggs was determined and it was looked after embryonated unhatched eggs. Eggs were reared until pupation!! Cold Acclimation and Diapause: after different time points always a subset of eggs were taken out of -10°C and hatched. Cooling: eggs were moved into 4°C and constant darkness for 24h. Control groups were transferred to 10°C. Treatment groups were moved to 0°C for 1h. Temperature …	Hanson and Craig	1994	Cold Acclimation, Diapause, and Geographic Origin Affect Cold Hardiness in Eggs of Aedes albopictus (Diptera: Culicidae)	USA
146	A. albopictus	-12	48	diapause	Indianapolis (INDY)	temperate	5	46.9631	53.0369	positive	in field acclimated for 60 days	laboratory	3	yes	22-307	larvae	yes	Hatching of eggs was determined and it was looked after embryonated unhatched eggs. Eggs were reared until pupation!! Cold Acclimation and Diapause: after different time points always a subset of eggs were taken out of -10°C and hatched. Cooling: eggs were moved into 4°C and constant darkness for 24h. Control groups were transferred to 10°C. Treatment groups were moved to 0°C for 1h. Temperature …	Hanson and Craig	1994	Cold Acclimation, Diapause, and Geographic Origin Affect Cold Hardiness in Eggs of Aedes albopictus (Diptera: Culicidae)	USA
147	A. albopictus	-12	72	diapause	Indianapolis (INDY)	temperate	5	48.59	51.41	positive	in field acclimated for 60 days	laboratory	3	yes	22-307	larvae	yes	Hatching of eggs was determined and it was looked after embryonated unhatched eggs. Eggs were reared until pupation!! Cold Acclimation and Diapause: after different time points always a subset of eggs were taken out of -10°C and hatched. Cooling: eggs were moved into 4°C and constant darkness for 24h. Control groups were transferred to 10°C. Treatment groups were moved to 0°C for 1h. Temperature …	Hanson and Craig	1994	Cold Acclimation, Diapause, and Geographic Origin Affect Cold Hardiness in Eggs of Aedes albopictus (Diptera: Culicidae)	USA
148	A. albopictus	-12	144	diapause	Indianapolis (INDY)	temperate	5	80.1518	19.8482	positive	in field acclimated for 60 days	laboratory	3	yes	22-307	larvae	yes	Hatching of eggs was determined and it was looked after embryonated unhatched eggs. Eggs were reared until pupation!! Cold Acclimation and Diapause: after different time points always a subset of eggs were taken out of -10°C and hatched. Cooling: eggs were moved into 4°C and constant darkness for 24h. Control groups were transferred to 10°C. Treatment groups were moved to 0°C for 1h. Temperature …	Hanson and Craig	1994	Cold Acclimation, Diapause, and Geographic Origin Affect Cold Hardiness in Eggs of Aedes albopictus (Diptera: Culicidae)	USA
149	A. albopictus	-3	24	diapause	Indianapolis (INDY)	temperate	5	14.8995	85.1005	positive	10°C for 60 days	laboratory	3	yes	25-291	larvae	yes	Hatching of eggs was determined and it was looked after embryonated unhatched eggs. Eggs were reared until pupation!! Cold Acclimation and Diapause: after different time points always a subset of eggs were taken out of -10°C and hatched. Cooling: eggs were moved into 4°C and constant darkness for 24h. Control groups were transferred to 10°C. Treatment groups were moved to 0°C for 1h. Temperature …	Hanson and Craig	1994	Cold Acclimation, Diapause, and Geographic Origin Affect Cold Hardiness in Eggs of Aedes albopictus (Diptera: Culicidae)	USA
150	A. albopictus	-8	24	diapause	Indianapolis (INDY)	temperate	5	15.7311	84.2689	positive	10°C for 60 days	laboratory	3	yes	25-291	larvae	yes	Hatching of eggs was determined and it was looked after embryonated unhatched eggs. Eggs were reared until pupation!! Cold Acclimation and Diapause: after different time points always a subset of eggs were taken out of -10°C and hatched. Cooling: eggs were moved into 4°C and constant darkness for 24h. Control groups were transferred to 10°C. Treatment groups were moved to 0°C for 1h. Temperature …	Hanson and Craig	1994	Cold Acclimation, Diapause, and Geographic Origin Affect Cold Hardiness in Eggs of Aedes albopictus (Diptera: Culicidae)	USA
151	A. albopictus	-3	24	diapause	Cariacica City, Espirito Santo, Brazil (CARI)	tropic	5	20.097	79.903	positive	10°C for 60 days	laboratory	3	yes	25-291	larvae	yes	Hatching of eggs was determined and it was looked after embryonated unhatched eggs. Eggs were reared until pupation!! Cold Acclimation and Diapause: after different time points always a subset of eggs were taken out of -10°C and hatched. Cooling: eggs were moved into 4°C and constant darkness for 24h. Control groups were transferred to 10°C. Treatment groups were moved to 0°C for 1h. Temperature …	Hanson and Craig	1994	Cold Acclimation, Diapause, and Geographic Origin Affect Cold Hardiness in Eggs of Aedes albopictus (Diptera: Culicidae)	USA
152	A. albopictus	-8	24	diapause	Cariacica City, Espirito Santo, Brazil (CARI)	tropic	5	98.6833	1.3167	positive	10°C for 60 days	laboratory	3	yes	25-291	larvae	yes	Hatching of eggs was determined and it was looked after embryonated unhatched eggs. Eggs were reared until pupation!! Cold Acclimation and Diapause: after different time points always a subset of eggs were taken out of -10°C and hatched. Cooling: eggs were moved into 4°C and constant darkness for 24h. Control groups were transferred to 10°C. Treatment groups were moved to 0°C for 1h. Temperature …	Hanson and Craig	1994	Cold Acclimation, Diapause, and Geographic Origin Affect Cold Hardiness in Eggs of Aedes albopictus (Diptera: Culicidae)	USA
153	A. albopictus	-3	24	diapause	Santa Tereza, Espirito Santo, Brazil (TEREZA 2)	tropic	4	2.5641	97.4359	positive	10°C for 60 days	laboratory	3	yes	25-291	larvae	yes	Hatching of eggs was determined and it was looked after embryonated unhatched eggs. Eggs were reared until pupation!! Cold Acclimation and Diapause: after different time points always a subset of eggs were taken out of -10°C and hatched. Cooling: eggs were moved into 4°C and constant darkness for 24h. Control groups were transferred to 10°C. Treatment groups were moved to 0°C for 1h. Temperature …	Hanson and Craig	1994	Cold Acclimation, Diapause, and Geographic Origin Affect Cold Hardiness in Eggs of Aedes albopictus (Diptera: Culicidae)	USA
154	A. albopictus	-8	24	diapause	Santa Tereza, Espirito Santo, Brazil (TEREZA 2)	tropic	4	100	0	negative	10°C for 60 days	laboratory	3	yes	25-291	larvae	yes	Hatching of eggs was determined and it was looked after embryonated unhatched eggs. Eggs were reared until pupation!! Cold Acclimation and Diapause: after different time points always a subset of eggs were taken out of -10°C and hatched. Cooling: eggs were moved into 4°C and constant darkness for 24h. Control groups were transferred to 10°C. Treatment groups were moved to 0°C for 1h. Temperature …	Hanson and Craig	1994	Cold Acclimation, Diapause, and Geographic Origin Affect Cold Hardiness in Eggs of Aedes albopictus (Diptera: Culicidae)	USA
155	A. albopictus	-3	24	diapause	Malaysia (SABAH)	tropic	6	29.2446	70.7554	positive	10°C for 60 days	laboratory	3	yes	25-291	larvae	yes	Hatching of eggs was determined and it was looked after embryonated unhatched eggs. Eggs were reared until pupation!! Cold Acclimation and Diapause: after different time points always a subset of eggs were taken out of -10°C and hatched. Cooling: eggs were moved into 4°C and constant darkness for 24h. Control groups were transferred to 10°C. Treatment groups were moved to 0°C for 1h. Temperature …	Hanson and Craig	1994	Cold Acclimation, Diapause, and Geographic Origin Affect Cold Hardiness in Eggs of Aedes albopictus (Diptera: Culicidae)	USA
156	A. albopictus	-8	24	diapause	Malaysia (SABAH)	tropic	6	100	0	negative	10°C for 60 days	laboratory	3	yes	25-291	larvae	yes	Hatching of eggs was determined and it was looked after embryonated unhatched eggs. Eggs were reared until pupation!! Cold Acclimation and Diapause: after different time points always a subset of eggs were taken out of -10°C and hatched. Cooling: eggs were moved into 4°C and constant darkness for 24h. Control groups were transferred to 10°C. Treatment groups were moved to 0°C for 1h. Temperature …	Hanson and Craig	1994	Cold Acclimation, Diapause, and Geographic Origin Affect Cold Hardiness in Eggs of Aedes albopictus (Diptera: Culicidae)	USA
157	A. albopictus	-3	24	diapause	Polk Country, FL (POLK II)	tropic	2	30.4227	69.5773	positive	10°C for 60 days	laboratory	3	yes	25-291	larvae	yes	Hatching of eggs was determined and it was looked after embryonated unhatched eggs. Eggs were reared until pupation!! Cold Acclimation and Diapause: after different time points always a subset of eggs were taken out of -10°C and hatched. Cooling: eggs were moved into 4°C and constant darkness for 24h. Control groups were transferred to 10°C. Treatment groups were moved to 0°C for 1h. Temperature …	Hanson and Craig	1994	Cold Acclimation, Diapause, and Geographic Origin Affect Cold Hardiness in Eggs of Aedes albopictus (Diptera: Culicidae)	USA
158	A. albopictus	-8	24	diapause	Polk Country, FL (POLK II)	tropic	2	73.1116	26.8884	positive	10°C for 60 days	laboratory	3	yes	25-291	larvae	yes	Hatching of eggs was determined and it was looked after embryonated unhatched eggs. Eggs were reared until pupation!! Cold Acclimation and Diapause: after different time points always a subset of eggs were taken out of -10°C and hatched. Cooling: eggs were moved into 4°C and constant darkness for 24h. Control groups were transferred to 10°C. Treatment groups were moved to 0°C for 1h. Temperature …	Hanson and Craig	1994	Cold Acclimation, Diapause, and Geographic Origin Affect Cold Hardiness in Eggs of Aedes albopictus (Diptera: Culicidae)	USA
159	A. albopictus	0	1	diapause	Rimini Italy	tropic	unclear	10	90	positive	no	laboratory	no	no	20	larvae	no	Raw data from author. Survivorship/Hatching rate was calculated: eggs hatched/total amout of eggs (20)*100	Thomas and Beierkuhnlein	2012	Low-temperature threshold for egg survival of a post-diapause and non-diapause European aedine strain, Aedes albopictus (Diptera: Culicidae)	Germany
160	A. albopictus	0	4	diapause	Rimini Italy	tropic	unclear	20	80	positive	no	laboratory	no	no	20	larvae	no	Raw data from author. Survivorship/Hatching rate was calculated: eggs hatched/total amout of eggs (20)*100	Thomas and Beierkuhnlein	2012	Low-temperature threshold for egg survival of a post-diapause and non-diapause European aedine strain, Aedes albopictus (Diptera: Culicidae)	Germany
161	A. albopictus	0	8	diapause	Rimini Italy	tropic	unclear	15	85	positive	no	laboratory	no	no	20	larvae	no	Raw data from author. Survivorship/Hatching rate was calculated: eggs hatched/total amout of eggs (20)*100	Thomas and Beierkuhnlein	2012	Low-temperature threshold for egg survival of a post-diapause and non-diapause European aedine strain, Aedes albopictus (Diptera: Culicidae)	Germany
162	A. albopictus	0	12	diapause	Rimini Italy	tropic	unclear	10	90	positive	no	laboratory	no	no	20	larvae	no	Raw data from author. Survivorship/Hatching rate was calculated: eggs hatched/total amout of eggs (20)*100	Thomas and Beierkuhnlein	2012	Low-temperature threshold for egg survival of a post-diapause and non-diapause European aedine strain, Aedes albopictus (Diptera: Culicidae)	Germany
163	A. albopictus	0	24	diapause	Rimini Italy	tropic	unclear	20	80	positive	no	laboratory	no	no	20	larvae	no	Raw data from author. Survivorship/Hatching rate was calculated: eggs hatched/total amout of eggs (20)*100	Thomas and Beierkuhnlein	2012	Low-temperature threshold for egg survival of a post-diapause and non-diapause European aedine strain, Aedes albopictus (Diptera: Culicidae)	Germany
164	A. albopictus	-2	1	diapause	Rimini Italy	tropic	unclear	20	80	positive	no	laboratory	no	no	20	larvae	no	Raw data from author. Survivorship/Hatching rate was calculated: eggs hatched/total amout of eggs (20)*100	Thomas and Beierkuhnlein	2012	Low-temperature threshold for egg survival of a post-diapause and non-diapause European aedine strain, Aedes albopictus (Diptera: Culicidae)	Germany
165	A. albopictus	-2	4	diapause	Rimini Italy	tropic	unclear	15	85	positive	no	laboratory	no	no	20	larvae	no	Raw data from author. Survivorship/Hatching rate was calculated: eggs hatched/total amout of eggs (20)*100	Thomas and Beierkuhnlein	2012	Low-temperature threshold for egg survival of a post-diapause and non-diapause European aedine strain, Aedes albopictus (Diptera: Culicidae)	Germany
166	A. albopictus	-2	8	diapause	Rimini Italy	tropic	unclear	25	75	positive	no	laboratory	no	no	20	larvae	no	Raw data from author. Survivorship/Hatching rate was calculated: eggs hatched/total amout of eggs (20)*100	Thomas and Beierkuhnlein	2012	Low-temperature threshold for egg survival of a post-diapause and non-diapause European aedine strain, Aedes albopictus (Diptera: Culicidae)	Germany
167	A. albopictus	-2	12	diapause	Rimini Italy	tropic	unclear	20	80	positive	no	laboratory	no	no	20	larvae	no	Raw data from author. Survivorship/Hatching rate was calculated: eggs hatched/total amout of eggs (20)*100	Thomas and Beierkuhnlein	2012	Low-temperature threshold for egg survival of a post-diapause and non-diapause European aedine strain, Aedes albopictus (Diptera: Culicidae)	Germany
168	A. albopictus	-2	24	diapause	Rimini Italy	tropic	unclear	40	60	positive	no	laboratory	no	no	20	larvae	no	Raw data from author. Survivorship/Hatching rate was calculated: eggs hatched/total amout of eggs (20)*100	Thomas and Beierkuhnlein	2012	Low-temperature threshold for egg survival of a post-diapause and non-diapause European aedine strain, Aedes albopictus (Diptera: Culicidae)	Germany
169	A. albopictus	-5	1	diapause	Rimini Italy	tropic	unclear	15	85	positive	no	laboratory	no	no	20	larvae	no	Raw data from author. Survivorship/Hatching rate was calculated: eggs hatched/total amout of eggs (20)*100	Thomas and Beierkuhnlein	2012	Low-temperature threshold for egg survival of a post-diapause and non-diapause European aedine strain, Aedes albopictus (Diptera: Culicidae)	Germany
170	A. albopictus	-5	4	diapause	Rimini Italy	tropic	unclear	5	95	positive	no	laboratory	no	no	20	larvae	no	Raw data from author. Survivorship/Hatching rate was calculated: eggs hatched/total amout of eggs (20)*100	Thomas and Beierkuhnlein	2012	Low-temperature threshold for egg survival of a post-diapause and non-diapause European aedine strain, Aedes albopictus (Diptera: Culicidae)	Germany
171	A. albopictus	-5	8	diapause	Rimini Italy	tropic	unclear	60	40	positive	no	laboratory	no	no	20	larvae	no	Raw data from author. Survivorship/Hatching rate was calculated: eggs hatched/total amout of eggs (20)*100	Thomas and Beierkuhnlein	2012	Low-temperature threshold for egg survival of a post-diapause and non-diapause European aedine strain, Aedes albopictus (Diptera: Culicidae)	Germany
172	A. albopictus	-5	12	diapause	Rimini Italy	tropic	unclear	45	55	positive	no	laboratory	no	no	20	larvae	no	Raw data from author. Survivorship/Hatching rate was calculated: eggs hatched/total amout of eggs (20)*100	Thomas and Beierkuhnlein	2012	Low-temperature threshold for egg survival of a post-diapause and non-diapause European aedine strain, Aedes albopictus (Diptera: Culicidae)	Germany
173	A. albopictus	-5	24	diapause	Rimini Italy	tropic	unclear	60	40	positive	no	laboratory	no	no	20	larvae	no	Raw data from author. Survivorship/Hatching rate was calculated: eggs hatched/total amout of eggs (20)*100	Thomas and Beierkuhnlein	2012	Low-temperature threshold for egg survival of a post-diapause and non-diapause European aedine strain, Aedes albopictus (Diptera: Culicidae)	Germany
174	A. albopictus	-7	1	diapause	Rimini Italy	tropic	unclear	10	90	positive	no	laboratory	no	no	20	larvae	no	Raw data from author. Survivorship/Hatching rate was calculated: eggs hatched/total amout of eggs (20)*100	Thomas and Beierkuhnlein	2012	Low-temperature threshold for egg survival of a post-diapause and non-diapause European aedine strain, Aedes albopictus (Diptera: Culicidae)	Germany
175	A. albopictus	-7	4	diapause	Rimini Italy	tropic	unclear	25	75	positive	no	laboratory	no	no	20	larvae	no	Raw data from author. Survivorship/Hatching rate was calculated: eggs hatched/total amout of eggs (20)*100	Thomas and Beierkuhnlein	2012	Low-temperature threshold for egg survival of a post-diapause and non-diapause European aedine strain, Aedes albopictus (Diptera: Culicidae)	Germany
176	A. albopictus	-7	8	diapause	Rimini Italy	tropic	unclear	50	50	positive	no	laboratory	no	no	20	larvae	no	Raw data from author. Survivorship/Hatching rate was calculated: eggs hatched/total amout of eggs (20)*100	Thomas and Beierkuhnlein	2012	Low-temperature threshold for egg survival of a post-diapause and non-diapause European aedine strain, Aedes albopictus (Diptera: Culicidae)	Germany
177	A. albopictus	-7	12	diapause	Rimini Italy	tropic	unclear	45	55	positive	no	laboratory	no	no	20	larvae	no	Raw data from author. Survivorship/Hatching rate was calculated: eggs hatched/total amout of eggs (20)*100	Thomas and Beierkuhnlein	2012	Low-temperature threshold for egg survival of a post-diapause and non-diapause European aedine strain, Aedes albopictus (Diptera: Culicidae)	Germany
178	A. albopictus	-7	24	diapause	Rimini Italy	tropic	unclear	80	20	positive	no	laboratory	no	no	20	larvae	no	Raw data from author. Survivorship/Hatching rate was calculated: eggs hatched/total amout of eggs (20)*100	Thomas and Beierkuhnlein	2012	Low-temperature threshold for egg survival of a post-diapause and non-diapause European aedine strain, Aedes albopictus (Diptera: Culicidae)	Germany
179	A. albopictus	-10	1	diapause	Rimini Italy	tropic	unclear	55	45	positive	no	laboratory	no	no	20	larvae	no	Raw data from author. Survivorship/Hatching rate was calculated: eggs hatched/total amout of eggs (20)*100	Thomas and Beierkuhnlein	2012	Low-temperature threshold for egg survival of a post-diapause and non-diapause European aedine strain, Aedes albopictus (Diptera: Culicidae)	Germany
180	A. albopictus	-10	4	diapause	Rimini Italy	tropic	unclear	60	40	positive	no	laboratory	no	no	20	larvae	no	Raw data from author. Survivorship/Hatching rate was calculated: eggs hatched/total amout of eggs (20)*100	Thomas and Beierkuhnlein	2012	Low-temperature threshold for egg survival of a post-diapause and non-diapause European aedine strain, Aedes albopictus (Diptera: Culicidae)	Germany
181	A. albopictus	-10	8	diapause	Rimini Italy	tropic	unclear	100	0	negative	no	laboratory	no	no	20	larvae	no	Raw data from author. Survivorship/Hatching rate was calculated: eggs hatched/total amout of eggs (20)*100	Thomas and Beierkuhnlein	2012	Low-temperature threshold for egg survival of a post-diapause and non-diapause European aedine strain, Aedes albopictus (Diptera: Culicidae)	Germany
182	A. albopictus	-10	12	diapause	Rimini Italy	tropic	unclear	90	10	positive	no	laboratory	no	no	20	larvae	no	Raw data from author. Survivorship/Hatching rate was calculated: eggs hatched/total amout of eggs (20)*100	Thomas and Beierkuhnlein	2012	Low-temperature threshold for egg survival of a post-diapause and non-diapause European aedine strain, Aedes albopictus (Diptera: Culicidae)	Germany
183	A. albopictus	-10	24	diapause	Rimini Italy	tropic	unclear	95	5	positive	no	laboratory	no	no	20	larvae	no	Raw data from author. Survivorship/Hatching rate was calculated: eggs hatched/total amout of eggs (20)*100	Thomas and Beierkuhnlein	2012	Low-temperature threshold for egg survival of a post-diapause and non-diapause European aedine strain, Aedes albopictus (Diptera: Culicidae)	Germany
184	A. albopictus	-12	1	diapause	Rimini Italy	tropic	unclear	25	75	positive	no	laboratory	no	no	20	larvae	no	Raw data from author. Survivorship/Hatching rate was calculated: eggs hatched/total amout of eggs (20)*100	Thomas and Beierkuhnlein	2012	Low-temperature threshold for egg survival of a post-diapause and non-diapause European aedine strain, Aedes albopictus (Diptera: Culicidae)	Germany
185	A. albopictus	-12	4	diapause	Rimini Italy	tropic	unclear	100	0	negative	no	laboratory	no	no	20	larvae	no	Raw data from author. Survivorship/Hatching rate was calculated: eggs hatched/total amout of eggs (20)*100	Thomas and Beierkuhnlein	2012	Low-temperature threshold for egg survival of a post-diapause and non-diapause European aedine strain, Aedes albopictus (Diptera: Culicidae)	Germany
186	A. albopictus	-12	8	diapause	Rimini Italy	tropic	unclear	100	0	negative	no	laboratory	no	no	20	larvae	no	Raw data from author. Survivorship/Hatching rate was calculated: eggs hatched/total amout of eggs (20)*100	Thomas and Beierkuhnlein	2012	Low-temperature threshold for egg survival of a post-diapause and non-diapause European aedine strain, Aedes albopictus (Diptera: Culicidae)	Germany
187	A. albopictus	-12	12	diapause	Rimini Italy	tropic	unclear	100	0	negative	no	laboratory	no	no	20	larvae	no	Raw data from author. Survivorship/Hatching rate was calculated: eggs hatched/total amout of eggs (20)*100	Thomas and Beierkuhnlein	2012	Low-temperature threshold for egg survival of a post-diapause and non-diapause European aedine strain, Aedes albopictus (Diptera: Culicidae)	Germany
188	A. albopictus	-12	24	diapause	Rimini Italy	tropic	unclear	100	0	negative	no	laboratory	no	no	20	larvae	no	Raw data from author. Survivorship/Hatching rate was calculated: eggs hatched/total amout of eggs (20)*100	Thomas and Beierkuhnlein	2012	Low-temperature threshold for egg survival of a post-diapause and non-diapause European aedine strain, Aedes albopictus (Diptera: Culicidae)	Germany
189	A. albopictus	-15	1	diapause	Rimini Italy	tropic	unclear	100	0	negative	no	laboratory	no	no	20	larvae	no	Raw data from author. Survivorship/Hatching rate was calculated: eggs hatched/total amout of eggs (20)*100	Thomas and Beierkuhnlein	2012	Low-temperature threshold for egg survival of a post-diapause and non-diapause European aedine strain, Aedes albopictus (Diptera: Culicidae)	Germany
190	A. albopictus	-15	4	diapause	Rimini Italy	tropic	unclear	100	0	negative	no	laboratory	no	no	20	larvae	no	Raw data from author. Survivorship/Hatching rate was calculated: eggs hatched/total amout of eggs (20)*100	Thomas and Beierkuhnlein	2012	Low-temperature threshold for egg survival of a post-diapause and non-diapause European aedine strain, Aedes albopictus (Diptera: Culicidae)	Germany
191	A. albopictus	-15	8	diapause	Rimini Italy	tropic	unclear	100	0	negative	no	laboratory	no	no	20	larvae	no	Raw data from author. Survivorship/Hatching rate was calculated: eggs hatched/total amout of eggs (20)*100	Thomas and Beierkuhnlein	2012	Low-temperature threshold for egg survival of a post-diapause and non-diapause European aedine strain, Aedes albopictus (Diptera: Culicidae)	Germany
192	A. albopictus	-15	12	diapause	Rimini Italy	tropic	unclear	100	0	negative	no	laboratory	no	no	20	larvae	no	Raw data from author. Survivorship/Hatching rate was calculated: eggs hatched/total amout of eggs (20)*100	Thomas and Beierkuhnlein	2012	Low-temperature threshold for egg survival of a post-diapause and non-diapause European aedine strain, Aedes albopictus (Diptera: Culicidae)	Germany
193	A. albopictus	-15	24	diapause	Rimini Italy	tropic	unclear	100	0	negative	no	laboratory	no	no	20	larvae	no	Raw data from author. Survivorship/Hatching rate was calculated: eggs hatched/total amout of eggs (20)*100	Thomas and Beierkuhnlein	2012	Low-temperature threshold for egg survival of a post-diapause and non-diapause European aedine strain, Aedes albopictus (Diptera: Culicidae)	Germany
194	A. albopictus	0	1	non-diapausing	Rimini Italy	tropic	unclear	30	70	positive	no	laboratory	no	no	20	larvae	no	Raw data from author. Survivorship/Hatching rate was calculated: eggs hatched/total amout of eggs (20)*100	Thomas and Beierkuhnlein	2012	Low-temperature threshold for egg survival of a post-diapause and non-diapause European aedine strain, Aedes albopictus (Diptera: Culicidae)	Germany
195	A. albopictus	0	4	non-diapausing	Rimini Italy	tropic	unclear	50	50	positive	no	laboratory	no	no	20	larvae	no	Raw data from author. Survivorship/Hatching rate was calculated: eggs hatched/total amout of eggs (20)*100	Thomas and Beierkuhnlein	2012	Low-temperature threshold for egg survival of a post-diapause and non-diapause European aedine strain, Aedes albopictus (Diptera: Culicidae)	Germany
196	A. albopictus	0	8	non-diapausing	Rimini Italy	tropic	unclear	55	45	positive	no	laboratory	no	no	20	larvae	no	Raw data from author. Survivorship/Hatching rate was calculated: eggs hatched/total amout of eggs (20)*100	Thomas and Beierkuhnlein	2012	Low-temperature threshold for egg survival of a post-diapause and non-diapause European aedine strain, Aedes albopictus (Diptera: Culicidae)	Germany
197	A. albopictus	0	12	non-diapausing	Rimini Italy	tropic	unclear	55	45	positive	no	laboratory	no	no	20	larvae	no	Raw data from author. Survivorship/Hatching rate was calculated: eggs hatched/total amout of eggs (20)*100	Thomas and Beierkuhnlein	2012	Low-temperature threshold for egg survival of a post-diapause and non-diapause European aedine strain, Aedes albopictus (Diptera: Culicidae)	Germany
198	A. albopictus	0	24	non-diapausing	Rimini Italy	tropic	unclear	20	80	positive	no	laboratory	no	no	20	larvae	no	Raw data from author. Survivorship/Hatching rate was calculated: eggs hatched/total amout of eggs (20)*100	Thomas and Beierkuhnlein	2012	Low-temperature threshold for egg survival of a post-diapause and non-diapause European aedine strain, Aedes albopictus (Diptera: Culicidae)	Germany
199	A. albopictus	-2	1	non-diapausing	Rimini Italy	tropic	unclear	35	65	positive	no	laboratory	no	no	20	larvae	no	Raw data from author. Survivorship/Hatching rate was calculated: eggs hatched/total amout of eggs (20)*100	Thomas and Beierkuhnlein	2012	Low-temperature threshold for egg survival of a post-diapause and non-diapause European aedine strain, Aedes albopictus (Diptera: Culicidae)	Germany
200	A. albopictus	-2	4	non-diapausing	Rimini Italy	tropic	unclear	40	60	positive	no	laboratory	no	no	20	larvae	no	Raw data from author. Survivorship/Hatching rate was calculated: eggs hatched/total amout of eggs (20)*100	Thomas and Beierkuhnlein	2012	Low-temperature threshold for egg survival of a post-diapause and non-diapause European aedine strain, Aedes albopictus (Diptera: Culicidae)	Germany
201	A. albopictus	-2	8	non-diapausing	Rimini Italy	tropic	unclear	25	75	positive	no	laboratory	no	no	20	larvae	no	Raw data from author. Survivorship/Hatching rate was calculated: eggs hatched/total amout of eggs (20)*100	Thomas and Beierkuhnlein	2012	Low-temperature threshold for egg survival of a post-diapause and non-diapause European aedine strain, Aedes albopictus (Diptera: Culicidae)	Germany
202	A. albopictus	-2	12	non-diapausing	Rimini Italy	tropic	unclear	45	55	positive	no	laboratory	no	no	20	larvae	no	Raw data from author. Survivorship/Hatching rate was calculated: eggs hatched/total amout of eggs (20)*100	Thomas and Beierkuhnlein	2012	Low-temperature threshold for egg survival of a post-diapause and non-diapause European aedine strain, Aedes albopictus (Diptera: Culicidae)	Germany
203	A. albopictus	-2	24	non-diapausing	Rimini Italy	tropic	unclear	15	85	positive	no	laboratory	no	no	20	larvae	no	Raw data from author. Survivorship/Hatching rate was calculated: eggs hatched/total amout of eggs (20)*100	Thomas and Beierkuhnlein	2012	Low-temperature threshold for egg survival of a post-diapause and non-diapause European aedine strain, Aedes albopictus (Diptera: Culicidae)	Germany
204	A. albopictus	-5	1	non-diapausing	Rimini Italy	tropic	unclear	60	40	positive	no	laboratory	no	no	20	larvae	no	Raw data from author. Survivorship/Hatching rate was calculated: eggs hatched/total amout of eggs (20)*100	Thomas and Beierkuhnlein	2012	Low-temperature threshold for egg survival of a post-diapause and non-diapause European aedine strain, Aedes albopictus (Diptera: Culicidae)	Germany
205	A. albopictus	-5	4	non-diapausing	Rimini Italy	tropic	unclear	50	50	positive	no	laboratory	no	no	20	larvae	no	Raw data from author. Survivorship/Hatching rate was calculated: eggs hatched/total amout of eggs (20)*100	Thomas and Beierkuhnlein	2012	Low-temperature threshold for egg survival of a post-diapause and non-diapause European aedine strain, Aedes albopictus (Diptera: Culicidae)	Germany
206	A. albopictus	-5	8	non-diapausing	Rimini Italy	tropic	unclear	65	35	positive	no	laboratory	no	no	20	larvae	no	Raw data from author. Survivorship/Hatching rate was calculated: eggs hatched/total amout of eggs (20)*100	Thomas and Beierkuhnlein	2012	Low-temperature threshold for egg survival of a post-diapause and non-diapause European aedine strain, Aedes albopictus (Diptera: Culicidae)	Germany
207	A. albopictus	-5	12	non-diapausing	Rimini Italy	tropic	unclear	55	45	positive	no	laboratory	no	no	20	larvae	no	Raw data from author. Survivorship/Hatching rate was calculated: eggs hatched/total amout of eggs (20)*100	Thomas and Beierkuhnlein	2012	Low-temperature threshold for egg survival of a post-diapause and non-diapause European aedine strain, Aedes albopictus (Diptera: Culicidae)	Germany
208	A. albopictus	-5	24	non-diapausing	Rimini Italy	tropic	unclear	50	50	positive	no	laboratory	no	no	20	larvae	no	Raw data from author. Survivorship/Hatching rate was calculated: eggs hatched/total amout of eggs (20)*100	Thomas and Beierkuhnlein	2012	Low-temperature threshold for egg survival of a post-diapause and non-diapause European aedine strain, Aedes albopictus (Diptera: Culicidae)	Germany
209	A. albopictus	-7	1	non-diapausing	Rimini Italy	tropic	unclear	70	30	positive	no	laboratory	no	no	20	larvae	no	Raw data from author. Survivorship/Hatching rate was calculated: eggs hatched/total amout of eggs (20)*100	Thomas and Beierkuhnlein	2012	Low-temperature threshold for egg survival of a post-diapause and non-diapause European aedine strain, Aedes albopictus (Diptera: Culicidae)	Germany
210	A. albopictus	-7	4	non-diapausing	Rimini Italy	tropic	unclear	60	40	positive	no	laboratory	no	no	20	larvae	no	Raw data from author. Survivorship/Hatching rate was calculated: eggs hatched/total amout of eggs (20)*100	Thomas and Beierkuhnlein	2012	Low-temperature threshold for egg survival of a post-diapause and non-diapause European aedine strain, Aedes albopictus (Diptera: Culicidae)	Germany
211	A. albopictus	-7	8	non-diapausing	Rimini Italy	tropic	unclear	75	25	positive	no	laboratory	no	no	20	larvae	no	Raw data from author. Survivorship/Hatching rate was calculated: eggs hatched/total amout of eggs (20)*100	Thomas and Beierkuhnlein	2012	Low-temperature threshold for egg survival of a post-diapause and non-diapause European aedine strain, Aedes albopictus (Diptera: Culicidae)	Germany
212	A. albopictus	-7	12	non-diapausing	Rimini Italy	tropic	unclear	70	30	positive	no	laboratory	no	no	20	larvae	no	Raw data from author. Survivorship/Hatching rate was calculated: eggs hatched/total amout of eggs (20)*100	Thomas and Beierkuhnlein	2012	Low-temperature threshold for egg survival of a post-diapause and non-diapause European aedine strain, Aedes albopictus (Diptera: Culicidae)	Germany
213	A. albopictus	-7	24	non-diapausing	Rimini Italy	tropic	unclear	85	15	positive	no	laboratory	no	no	20	larvae	no	Raw data from author. Survivorship/Hatching rate was calculated: eggs hatched/total amout of eggs (20)*100	Thomas and Beierkuhnlein	2012	Low-temperature threshold for egg survival of a post-diapause and non-diapause European aedine strain, Aedes albopictus (Diptera: Culicidae)	Germany
214	A. albopictus	-10	1	non-diapausing	Rimini Italy	tropic	unclear	85	15	positive	no	laboratory	no	no	20	larvae	no	Raw data from author. Survivorship/Hatching rate was calculated: eggs hatched/total amout of eggs (20)*100	Thomas and Beierkuhnlein	2012	Low-temperature threshold for egg survival of a post-diapause and non-diapause European aedine strain, Aedes albopictus (Diptera: Culicidae)	Germany
215	A. albopictus	-10	4	non-diapausing	Rimini Italy	tropic	unclear	70	30	positive	no	laboratory	no	no	20	larvae	no	Raw data from author. Survivorship/Hatching rate was calculated: eggs hatched/total amout of eggs (20)*100	Thomas and Beierkuhnlein	2012	Low-temperature threshold for egg survival of a post-diapause and non-diapause European aedine strain, Aedes albopictus (Diptera: Culicidae)	Germany
216	A. albopictus	-10	8	non-diapausing	Rimini Italy	tropic	unclear	100	0	negative	no	laboratory	no	no	20	larvae	no	Raw data from author. Survivorship/Hatching rate was calculated: eggs hatched/total amout of eggs (20)*100	Thomas and Beierkuhnlein	2012	Low-temperature threshold for egg survival of a post-diapause and non-diapause European aedine strain, Aedes albopictus (Diptera: Culicidae)	Germany
217	A. albopictus	-10	12	non-diapausing	Rimini Italy	tropic	unclear	100	0	negative	no	laboratory	no	no	20	larvae	no	Raw data from author. Survivorship/Hatching rate was calculated: eggs hatched/total amout of eggs (20)*100	Thomas and Beierkuhnlein	2012	Low-temperature threshold for egg survival of a post-diapause and non-diapause European aedine strain, Aedes albopictus (Diptera: Culicidae)	Germany
218	A. albopictus	-10	24	non-diapausing	Rimini Italy	tropic	unclear	100	0	negative	no	laboratory	no	no	20	larvae	no	Raw data from author. Survivorship/Hatching rate was calculated: eggs hatched/total amout of eggs (20)*100	Thomas and Beierkuhnlein	2012	Low-temperature threshold for egg survival of a post-diapause and non-diapause European aedine strain, Aedes albopictus (Diptera: Culicidae)	Germany
219	A. albopictus	-12	1	non-diapausing	Rimini Italy	tropic	unclear	90	10	positive	no	laboratory	no	no	20	larvae	no	Raw data from author. Survivorship/Hatching rate was calculated: eggs hatched/total amout of eggs (20)*100	Thomas and Beierkuhnlein	2012	Low-temperature threshold for egg survival of a post-diapause and non-diapause European aedine strain, Aedes albopictus (Diptera: Culicidae)	Germany
220	A. albopictus	-12	4	non-diapausing	Rimini Italy	tropic	unclear	90	10	positive	no	laboratory	no	no	20	larvae	no	Raw data from author. Survivorship/Hatching rate was calculated: eggs hatched/total amout of eggs (20)*100	Thomas and Beierkuhnlein	2012	Low-temperature threshold for egg survival of a post-diapause and non-diapause European aedine strain, Aedes albopictus (Diptera: Culicidae)	Germany
221	A. albopictus	-12	8	non-diapausing	Rimini Italy	tropic	unclear	100	0	negative	no	laboratory	no	no	20	larvae	no	Raw data from author. Survivorship/Hatching rate was calculated: eggs hatched/total amout of eggs (20)*100	Thomas and Beierkuhnlein	2012	Low-temperature threshold for egg survival of a post-diapause and non-diapause European aedine strain, Aedes albopictus (Diptera: Culicidae)	Germany
222	A. albopictus	-12	12	non-diapausing	Rimini Italy	tropic	unclear	100	0	negative	no	laboratory	no	no	20	larvae	no	Raw data from author. Survivorship/Hatching rate was calculated: eggs hatched/total amout of eggs (20)*100	Thomas and Beierkuhnlein	2012	Low-temperature threshold for egg survival of a post-diapause and non-diapause European aedine strain, Aedes albopictus (Diptera: Culicidae)	Germany
223	A. albopictus	-12	24	non-diapausing	Rimini Italy	tropic	unclear	100	0	negative	no	laboratory	no	no	20	larvae	no	Raw data from author. Survivorship/Hatching rate was calculated: eggs hatched/total amout of eggs (20)*100	Thomas and Beierkuhnlein	2012	Low-temperature threshold for egg survival of a post-diapause and non-diapause European aedine strain, Aedes albopictus (Diptera: Culicidae)	Germany
224	A. albopictus	-15	1	non-diapausing	Rimini Italy	tropic	unclear	100	0	negative	no	laboratory	no	no	20	larvae	no	Raw data from author. Survivorship/Hatching rate was calculated: eggs hatched/total amout of eggs (20)*100	Thomas and Beierkuhnlein	2012	Low-temperature threshold for egg survival of a post-diapause and non-diapause European aedine strain, Aedes albopictus (Diptera: Culicidae)	Germany
225	A. albopictus	-15	4	non-diapausing	Rimini Italy	tropic	unclear	100	0	negative	no	laboratory	no	no	20	larvae	no	Raw data from author. Survivorship/Hatching rate was calculated: eggs hatched/total amout of eggs (20)*100	Thomas and Beierkuhnlein	2012	Low-temperature threshold for egg survival of a post-diapause and non-diapause European aedine strain, Aedes albopictus (Diptera: Culicidae)	Germany
226	A. albopictus	-15	8	non-diapausing	Rimini Italy	tropic	unclear	100	0	negative	no	laboratory	no	no	20	larvae	no	Raw data from author. Survivorship/Hatching rate was calculated: eggs hatched/total amout of eggs (20)*100	Thomas and Beierkuhnlein	2012	Low-temperature threshold for egg survival of a post-diapause and non-diapause European aedine strain, Aedes albopictus (Diptera: Culicidae)	Germany
227	A. albopictus	-15	12	non-diapausing	Rimini Italy	tropic	unclear	100	0	negative	no	laboratory	no	no	20	larvae	no	Raw data from author. Survivorship/Hatching rate was calculated: eggs hatched/total amout of eggs (20)*100	Thomas and Beierkuhnlein	2012	Low-temperature threshold for egg survival of a post-diapause and non-diapause European aedine strain, Aedes albopictus (Diptera: Culicidae)	Germany
228	A. albopictus	-15	24	non-diapausing	Rimini Italy	tropic	unclear	100	0	negative	no	laboratory	no	no	20	larvae	no	Raw data from author. Survivorship/Hatching rate was calculated: eggs hatched/total amout of eggs (20)*100	Thomas and Beierkuhnlein	2012	Low-temperature threshold for egg survival of a post-diapause and non-diapause European aedine strain, Aedes albopictus (Diptera: Culicidae)	Germany
229	A. albopictus	0	1	non-diapausing	Singapore	tropic	unclear	5	95	positive	no	laboratory	no	no	20	larvae	no	Raw data from author. Survivorship/Hatching rate was calculated: eggs hatched/total amout of eggs (20)*100	Thomas and Beierkuhnlein	2012	Low-temperature threshold for egg survival of a post-diapause and non-diapause European aedine strain, Aedes albopictus (Diptera: Culicidae)	Germany
230	A. albopictus	0	4	non-diapausing	Singapore	tropic	unclear	40	60	positive	no	laboratory	no	no	20	larvae	no	Raw data from author. Survivorship/Hatching rate was calculated: eggs hatched/total amout of eggs (20)*100	Thomas and Beierkuhnlein	2012	Low-temperature threshold for egg survival of a post-diapause and non-diapause European aedine strain, Aedes albopictus (Diptera: Culicidae)	Germany
231	A. albopictus	0	8	non-diapausing	Singapore	tropic	unclear	25	75	positive	no	laboratory	no	no	20	larvae	no	Raw data from author. Survivorship/Hatching rate was calculated: eggs hatched/total amout of eggs (20)*100	Thomas and Beierkuhnlein	2012	Low-temperature threshold for egg survival of a post-diapause and non-diapause European aedine strain, Aedes albopictus (Diptera: Culicidae)	Germany
232	A. albopictus	0	12	non-diapausing	Singapore	tropic	unclear	35	65	positive	no	laboratory	no	no	20	larvae	no	Raw data from author. Survivorship/Hatching rate was calculated: eggs hatched/total amout of eggs (20)*100	Thomas and Beierkuhnlein	2012	Low-temperature threshold for egg survival of a post-diapause and non-diapause European aedine strain, Aedes albopictus (Diptera: Culicidae)	Germany
233	A. albopictus	0	24	non-diapausing	Singapore	tropic	unclear	40	60	positive	no	laboratory	no	no	20	larvae	no	Raw data from author. Survivorship/Hatching rate was calculated: eggs hatched/total amout of eggs (20)*100	Thomas and Beierkuhnlein	2012	Low-temperature threshold for egg survival of a post-diapause and non-diapause European aedine strain, Aedes albopictus (Diptera: Culicidae)	Germany
234	A. albopictus	-2	1	non-diapausing	Singapore	tropic	unclear	65	35	positive	no	laboratory	no	no	20	larvae	no	Raw data from author. Survivorship/Hatching rate was calculated: eggs hatched/total amout of eggs (20)*100	Thomas and Beierkuhnlein	2012	Low-temperature threshold for egg survival of a post-diapause and non-diapause European aedine strain, Aedes albopictus (Diptera: Culicidae)	Germany
235	A. albopictus	-2	4	non-diapausing	Singapore	tropic	unclear	65	35	positive	no	laboratory	no	no	20	larvae	no	Raw data from author. Survivorship/Hatching rate was calculated: eggs hatched/total amout of eggs (20)*100	Thomas and Beierkuhnlein	2012	Low-temperature threshold for egg survival of a post-diapause and non-diapause European aedine strain, Aedes albopictus (Diptera: Culicidae)	Germany
236	A. albopictus	-2	8	non-diapausing	Singapore	tropic	unclear	50	50	positive	no	laboratory	no	no	20	larvae	no	Raw data from author. Survivorship/Hatching rate was calculated: eggs hatched/total amout of eggs (20)*100	Thomas and Beierkuhnlein	2012	Low-temperature threshold for egg survival of a post-diapause and non-diapause European aedine strain, Aedes albopictus (Diptera: Culicidae)	Germany
237	A. albopictus	-2	12	non-diapausing	Singapore	tropic	unclear	45	55	positive	no	laboratory	no	no	20	larvae	no	Raw data from author. Survivorship/Hatching rate was calculated: eggs hatched/total amout of eggs (20)*100	Thomas and Beierkuhnlein	2012	Low-temperature threshold for egg survival of a post-diapause and non-diapause European aedine strain, Aedes albopictus (Diptera: Culicidae)	Germany
238	A. albopictus	-2	24	non-diapausing	Singapore	tropic	unclear	70	30	positive	no	laboratory	no	no	20	larvae	no	Raw data from author. Survivorship/Hatching rate was calculated: eggs hatched/total amout of eggs (20)*100	Thomas and Beierkuhnlein	2012	Low-temperature threshold for egg survival of a post-diapause and non-diapause European aedine strain, Aedes albopictus (Diptera: Culicidae)	Germany
239	A. albopictus	-5	1	non-diapausing	Singapore	tropic	unclear	45	55	positive	no	laboratory	no	no	20	larvae	no	Raw data from author. Survivorship/Hatching rate was calculated: eggs hatched/total amout of eggs (20)*100	Thomas and Beierkuhnlein	2012	Low-temperature threshold for egg survival of a post-diapause and non-diapause European aedine strain, Aedes albopictus (Diptera: Culicidae)	Germany
240	A. albopictus	-5	4	non-diapausing	Singapore	tropic	unclear	85	15	positive	no	laboratory	no	no	20	larvae	no	Raw data from author. Survivorship/Hatching rate was calculated: eggs hatched/total amout of eggs (20)*100	Thomas and Beierkuhnlein	2012	Low-temperature threshold for egg survival of a post-diapause and non-diapause European aedine strain, Aedes albopictus (Diptera: Culicidae)	Germany
241	A. albopictus	-5	8	non-diapausing	Singapore	tropic	unclear	100	0	negative	no	laboratory	no	no	20	larvae	no	Raw data from author. Survivorship/Hatching rate was calculated: eggs hatched/total amout of eggs (20)*100	Thomas and Beierkuhnlein	2012	Low-temperature threshold for egg survival of a post-diapause and non-diapause European aedine strain, Aedes albopictus (Diptera: Culicidae)	Germany
242	A. albopictus	-5	12	non-diapausing	Singapore	tropic	unclear	100	0	negative	no	laboratory	no	no	20	larvae	no	Raw data from author. Survivorship/Hatching rate was calculated: eggs hatched/total amout of eggs (20)*100	Thomas and Beierkuhnlein	2012	Low-temperature threshold for egg survival of a post-diapause and non-diapause European aedine strain, Aedes albopictus (Diptera: Culicidae)	Germany
243	A. albopictus	-5	24	non-diapausing	Singapore	tropic	unclear	100	0	negative	no	laboratory	no	no	20	larvae	no	Raw data from author. Survivorship/Hatching rate was calculated: eggs hatched/total amout of eggs (20)*100	Thomas and Beierkuhnlein	2012	Low-temperature threshold for egg survival of a post-diapause and non-diapause European aedine strain, Aedes albopictus (Diptera: Culicidae)	Germany
244	A. albopictus	-7	1	non-diapausing	Singapore	tropic	unclear	60	40	positive	no	laboratory	no	no	20	larvae	no	Raw data from author. Survivorship/Hatching rate was calculated: eggs hatched/total amout of eggs (20)*100	Thomas and Beierkuhnlein	2012	Low-temperature threshold for egg survival of a post-diapause and non-diapause European aedine strain, Aedes albopictus (Diptera: Culicidae)	Germany
245	A. albopictus	-7	4	non-diapausing	Singapore	tropic	unclear	100	0	negative	no	laboratory	no	no	20	larvae	no	Raw data from author. Survivorship/Hatching rate was calculated: eggs hatched/total amout of eggs (20)*100	Thomas and Beierkuhnlein	2012	Low-temperature threshold for egg survival of a post-diapause and non-diapause European aedine strain, Aedes albopictus (Diptera: Culicidae)	Germany
246	A. albopictus	-7	8	non-diapausing	Singapore	tropic	unclear	100	0	negative	no	laboratory	no	no	20	larvae	no	Raw data from author. Survivorship/Hatching rate was calculated: eggs hatched/total amout of eggs (20)*100	Thomas and Beierkuhnlein	2012	Low-temperature threshold for egg survival of a post-diapause and non-diapause European aedine strain, Aedes albopictus (Diptera: Culicidae)	Germany
247	A. albopictus	-7	12	non-diapausing	Singapore	tropic	unclear	100	0	negative	no	laboratory	no	no	20	larvae	no	Raw data from author. Survivorship/Hatching rate was calculated: eggs hatched/total amout of eggs (20)*100	Thomas and Beierkuhnlein	2012	Low-temperature threshold for egg survival of a post-diapause and non-diapause European aedine strain, Aedes albopictus (Diptera: Culicidae)	Germany
248	A. albopictus	-7	24	non-diapausing	Singapore	tropic	unclear	100	0	negative	no	laboratory	no	no	20	larvae	no	Raw data from author. Survivorship/Hatching rate was calculated: eggs hatched/total amout of eggs (20)*100	Thomas and Beierkuhnlein	2012	Low-temperature threshold for egg survival of a post-diapause and non-diapause European aedine strain, Aedes albopictus (Diptera: Culicidae)	Germany
249	A. albopictus	-10	1	non-diapausing	Singapore	tropic	unclear	95	5	positive	no	laboratory	no	no	20	larvae	no	Raw data from author. Survivorship/Hatching rate was calculated: eggs hatched/total amout of eggs (20)*100	Thomas and Beierkuhnlein	2012	Low-temperature threshold for egg survival of a post-diapause and non-diapause European aedine strain, Aedes albopictus (Diptera: Culicidae)	Germany
250	A. albopictus	-10	4	non-diapausing	Singapore	tropic	unclear	100	0	negative	no	laboratory	no	no	20	larvae	no	Raw data from author. Survivorship/Hatching rate was calculated: eggs hatched/total amout of eggs (20)*100	Thomas and Beierkuhnlein	2012	Low-temperature threshold for egg survival of a post-diapause and non-diapause European aedine strain, Aedes albopictus (Diptera: Culicidae)	Germany
251	A. albopictus	-10	8	non-diapausing	Singapore	tropic	unclear	100	0	negative	no	laboratory	no	no	20	larvae	no	Raw data from author. Survivorship/Hatching rate was calculated: eggs hatched/total amout of eggs (20)*100	Thomas and Beierkuhnlein	2012	Low-temperature threshold for egg survival of a post-diapause and non-diapause European aedine strain, Aedes albopictus (Diptera: Culicidae)	Germany
252	A. albopictus	-10	12	non-diapausing	Singapore	tropic	unclear	100	0	negative	no	laboratory	no	no	20	larvae	no	Raw data from author. Survivorship/Hatching rate was calculated: eggs hatched/total amout of eggs (20)*100	Thomas and Beierkuhnlein	2012	Low-temperature threshold for egg survival of a post-diapause and non-diapause European aedine strain, Aedes albopictus (Diptera: Culicidae)	Germany
253	A. albopictus	-10	24	non-diapausing	Singapore	tropic	unclear	100	0	negative	no	laboratory	no	no	20	larvae	no	Raw data from author. Survivorship/Hatching rate was calculated: eggs hatched/total amout of eggs (20)*100	Thomas and Beierkuhnlein	2012	Low-temperature threshold for egg survival of a post-diapause and non-diapause European aedine strain, Aedes albopictus (Diptera: Culicidae)	Germany
254	A. albopictus	-12	1	non-diapausing	Singapore	tropic	unclear	100	0	negative	no	laboratory	no	no	20	larvae	no	Raw data from author. Survivorship/Hatching rate was calculated: eggs hatched/total amout of eggs (20)*100	Thomas and Beierkuhnlein	2012	Low-temperature threshold for egg survival of a post-diapause and non-diapause European aedine strain, Aedes albopictus (Diptera: Culicidae)	Germany
255	A. albopictus	-12	4	non-diapausing	Singapore	tropic	unclear	100	0	negative	no	laboratory	no	no	20	larvae	no	Raw data from author. Survivorship/Hatching rate was calculated: eggs hatched/total amout of eggs (20)*100	Thomas and Beierkuhnlein	2012	Low-temperature threshold for egg survival of a post-diapause and non-diapause European aedine strain, Aedes albopictus (Diptera: Culicidae)	Germany
256	A. albopictus	-12	8	non-diapausing	Singapore	tropic	unclear	100	0	negative	no	laboratory	no	no	20	larvae	no	Raw data from author. Survivorship/Hatching rate was calculated: eggs hatched/total amout of eggs (20)*100	Thomas and Beierkuhnlein	2012	Low-temperature threshold for egg survival of a post-diapause and non-diapause European aedine strain, Aedes albopictus (Diptera: Culicidae)	Germany
257	A. albopictus	-12	12	non-diapausing	Singapore	tropic	unclear	100	0	negative	no	laboratory	no	no	20	larvae	no	Raw data from author. Survivorship/Hatching rate was calculated: eggs hatched/total amout of eggs (20)*100	Thomas and Beierkuhnlein	2012	Low-temperature threshold for egg survival of a post-diapause and non-diapause European aedine strain, Aedes albopictus (Diptera: Culicidae)	Germany
258	A. albopictus	-12	24	non-diapausing	Singapore	tropic	unclear	100	0	negative	no	laboratory	no	no	20	larvae	no	Raw data from author. Survivorship/Hatching rate was calculated: eggs hatched/total amout of eggs (20)*100	Thomas and Beierkuhnlein	2012	Low-temperature threshold for egg survival of a post-diapause and non-diapause European aedine strain, Aedes albopictus (Diptera: Culicidae)	Germany
259	A. albopictus	-15	1	non-diapausing	Singapore	tropic	unclear	100	0	negative	no	laboratory	no	no	20	larvae	no	Raw data from author. Survivorship/Hatching rate was calculated: eggs hatched/total amout of eggs (20)*100	Thomas and Beierkuhnlein	2012	Low-temperature threshold for egg survival of a post-diapause and non-diapause European aedine strain, Aedes albopictus (Diptera: Culicidae)	Germany
260	A. albopictus	-15	4	non-diapausing	Singapore	tropic	unclear	100	0	negative	no	laboratory	no	no	20	larvae	no	Raw data from author. Survivorship/Hatching rate was calculated: eggs hatched/total amout of eggs (20)*100	Thomas and Beierkuhnlein	2012	Low-temperature threshold for egg survival of a post-diapause and non-diapause European aedine strain, Aedes albopictus (Diptera: Culicidae)	Germany
261	A. albopictus	-15	8	non-diapausing	Singapore	tropic	unclear	100	0	negative	no	laboratory	no	no	20	larvae	no	Raw data from author. Survivorship/Hatching rate was calculated: eggs hatched/total amout of eggs (20)*100	Thomas and Beierkuhnlein	2012	Low-temperature threshold for egg survival of a post-diapause and non-diapause European aedine strain, Aedes albopictus (Diptera: Culicidae)	Germany
262	A. albopictus	-15	12	non-diapausing	Singapore	tropic	unclear	100	0	negative	no	laboratory	no	no	20	larvae	no	Raw data from author. Survivorship/Hatching rate was calculated: eggs hatched/total amout of eggs (20)*100	Thomas and Beierkuhnlein	2012	Low-temperature threshold for egg survival of a post-diapause and non-diapause European aedine strain, Aedes albopictus (Diptera: Culicidae)	Germany
263	A. albopictus	-15	24	non-diapausing	Singapore	tropic	unclear	100	0	negative	no	laboratory	no	no	20	larvae	no	Raw data from author. Survivorship/Hatching rate was calculated: eggs hatched/total amout of eggs (20)*100	Thomas and Beierkuhnlein	2012	Low-temperature threshold for egg survival of a post-diapause and non-diapause European aedine strain, Aedes albopictus (Diptera: Culicidae)	Germany
264	A. aegypti	0	1	non-diapausing	Asian origin	tropic	unclear	25	75	positive	no	laboratory	no	no	20	larvae	no	Raw data from author. Survivorship/Hatching rate was calculated: eggs hatched/total amout of eggs (20)*100	Thomas and Beierkuhnlein	2012	Low-temperature threshold for egg survival of a post-diapause and non-diapause European aedine strain, Aedes albopictus (Diptera: Culicidae)	Germany
265	A. aegypti	0	4	non-diapausing	Asian origin	tropic	unclear	30	70	positive	no	laboratory	no	no	20	larvae	no	Raw data from author. Survivorship/Hatching rate was calculated: eggs hatched/total amout of eggs (20)*100	Thomas and Beierkuhnlein	2012	Low-temperature threshold for egg survival of a post-diapause and non-diapause European aedine strain, Aedes albopictus (Diptera: Culicidae)	Germany
266	A. aegypti	0	8	non-diapausing	Asian origin	tropic	unclear	20	80	positive	no	laboratory	no	no	20	larvae	no	Raw data from author. Survivorship/Hatching rate was calculated: eggs hatched/total amout of eggs (20)*100	Thomas and Beierkuhnlein	2012	Low-temperature threshold for egg survival of a post-diapause and non-diapause European aedine strain, Aedes albopictus (Diptera: Culicidae)	Germany
267	A. aegypti	0	12	non-diapausing	Asian origin	tropic	unclear	10	90	positive	no	laboratory	no	no	20	larvae	no	Raw data from author. Survivorship/Hatching rate was calculated: eggs hatched/total amout of eggs (20)*100	Thomas and Beierkuhnlein	2012	Low-temperature threshold for egg survival of a post-diapause and non-diapause European aedine strain, Aedes albopictus (Diptera: Culicidae)	Germany
268	A. aegypti	0	24	non-diapausing	Asian origin	tropic	unclear	35	65	positive	no	laboratory	no	no	20	larvae	no	Raw data from author. Survivorship/Hatching rate was calculated: eggs hatched/total amout of eggs (20)*100	Thomas and Beierkuhnlein	2012	Low-temperature threshold for egg survival of a post-diapause and non-diapause European aedine strain, Aedes albopictus (Diptera: Culicidae)	Germany
269	A. aegypti	-2	1	non-diapausing	Asian origin	tropic	unclear	20	80	positive	no	laboratory	no	no	20	larvae	no	Raw data from author. Survivorship/Hatching rate was calculated: eggs hatched/total amout of eggs (20)*100	Thomas and Beierkuhnlein	2012	Low-temperature threshold for egg survival of a post-diapause and non-diapause European aedine strain, Aedes albopictus (Diptera: Culicidae)	Germany
270	A. aegypti	-2	4	non-diapausing	Asian origin	tropic	unclear	50	50	positive	no	laboratory	no	no	20	larvae	no	Raw data from author. Survivorship/Hatching rate was calculated: eggs hatched/total amout of eggs (20)*100	Thomas and Beierkuhnlein	2012	Low-temperature threshold for egg survival of a post-diapause and non-diapause European aedine strain, Aedes albopictus (Diptera: Culicidae)	Germany
271	A. aegypti	-2	8	non-diapausing	Asian origin	tropic	unclear	40	60	positive	no	laboratory	no	no	20	larvae	no	Raw data from author. Survivorship/Hatching rate was calculated: eggs hatched/total amout of eggs (20)*100	Thomas and Beierkuhnlein	2012	Low-temperature threshold for egg survival of a post-diapause and non-diapause European aedine strain, Aedes albopictus (Diptera: Culicidae)	Germany
272	A. aegypti	-2	12	non-diapausing	Asian origin	tropic	unclear	30	70	positive	no	laboratory	no	no	20	larvae	no	Raw data from author. Survivorship/Hatching rate was calculated: eggs hatched/total amout of eggs (20)*100	Thomas and Beierkuhnlein	2012	Low-temperature threshold for egg survival of a post-diapause and non-diapause European aedine strain, Aedes albopictus (Diptera: Culicidae)	Germany
273	A. aegypti	-2	24	non-diapausing	Asian origin	tropic	unclear	55	45	positive	no	laboratory	no	no	20	larvae	no	Raw data from author. Survivorship/Hatching rate was calculated: eggs hatched/total amout of eggs (20)*100	Thomas and Beierkuhnlein	2012	Low-temperature threshold for egg survival of a post-diapause and non-diapause European aedine strain, Aedes albopictus (Diptera: Culicidae)	Germany
274	A. aegypti	-5	1	non-diapausing	Asian origin	tropic	unclear	25	75	positive	no	laboratory	no	no	20	larvae	no	Raw data from author. Survivorship/Hatching rate was calculated: eggs hatched/total amout of eggs (20)*100	Thomas and Beierkuhnlein	2012	Low-temperature threshold for egg survival of a post-diapause and non-diapause European aedine strain, Aedes albopictus (Diptera: Culicidae)	Germany
275	A. aegypti	-5	4	non-diapausing	Asian origin	tropic	unclear	70	30	positive	no	laboratory	no	no	20	larvae	no	Raw data from author. Survivorship/Hatching rate was calculated: eggs hatched/total amout of eggs (20)*100	Thomas and Beierkuhnlein	2012	Low-temperature threshold for egg survival of a post-diapause and non-diapause European aedine strain, Aedes albopictus (Diptera: Culicidae)	Germany
276	A. aegypti	-5	8	non-diapausing	Asian origin	tropic	unclear	100	0	negative	no	laboratory	no	no	20	larvae	no	Raw data from author. Survivorship/Hatching rate was calculated: eggs hatched/total amout of eggs (20)*100	Thomas and Beierkuhnlein	2012	Low-temperature threshold for egg survival of a post-diapause and non-diapause European aedine strain, Aedes albopictus (Diptera: Culicidae)	Germany
277	A. aegypti	-5	12	non-diapausing	Asian origin	tropic	unclear	100	0	negative	no	laboratory	no	no	20	larvae	no	Raw data from author. Survivorship/Hatching rate was calculated: eggs hatched/total amout of eggs (20)*100	Thomas and Beierkuhnlein	2012	Low-temperature threshold for egg survival of a post-diapause and non-diapause European aedine strain, Aedes albopictus (Diptera: Culicidae)	Germany
278	A. aegypti	-5	24	non-diapausing	Asian origin	tropic	unclear	100	0	negative	no	laboratory	no	no	20	larvae	no	Raw data from author. Survivorship/Hatching rate was calculated: eggs hatched/total amout of eggs (20)*100	Thomas and Beierkuhnlein	2012	Low-temperature threshold for egg survival of a post-diapause and non-diapause European aedine strain, Aedes albopictus (Diptera: Culicidae)	Germany
279	A. aegypti	-7	1	non-diapausing	Asian origin	tropic	unclear	0	100	positive	no	laboratory	no	no	20	larvae	no	Raw data from author. Survivorship/Hatching rate was calculated: eggs hatched/total amout of eggs (20)*100	Thomas and Beierkuhnlein	2012	Low-temperature threshold for egg survival of a post-diapause and non-diapause European aedine strain, Aedes albopictus (Diptera: Culicidae)	Germany
280	A. aegypti	-7	4	non-diapausing	Asian origin	tropic	unclear	100	0	negative	no	laboratory	no	no	20	larvae	no	Raw data from author. Survivorship/Hatching rate was calculated: eggs hatched/total amout of eggs (20)*100	Thomas and Beierkuhnlein	2012	Low-temperature threshold for egg survival of a post-diapause and non-diapause European aedine strain, Aedes albopictus (Diptera: Culicidae)	Germany
281	A. aegypti	-7	8	non-diapausing	Asian origin	tropic	unclear	100	0	negative	no	laboratory	no	no	20	larvae	no	Raw data from author. Survivorship/Hatching rate was calculated: eggs hatched/total amout of eggs (20)*100	Thomas and Beierkuhnlein	2012	Low-temperature threshold for egg survival of a post-diapause and non-diapause European aedine strain, Aedes albopictus (Diptera: Culicidae)	Germany
282	A. aegypti	-7	12	non-diapausing	Asian origin	tropic	unclear	100	0	negative	no	laboratory	no	no	20	larvae	no	Raw data from author. Survivorship/Hatching rate was calculated: eggs hatched/total amout of eggs (20)*100	Thomas and Beierkuhnlein	2012	Low-temperature threshold for egg survival of a post-diapause and non-diapause European aedine strain, Aedes albopictus (Diptera: Culicidae)	Germany
283	A. aegypti	-7	24	non-diapausing	Asian origin	tropic	unclear	100	0	negative	no	laboratory	no	no	20	larvae	no	Raw data from author. Survivorship/Hatching rate was calculated: eggs hatched/total amout of eggs (20)*100	Thomas and Beierkuhnlein	2012	Low-temperature threshold for egg survival of a post-diapause and non-diapause European aedine strain, Aedes albopictus (Diptera: Culicidae)	Germany
284	A. aegypti	-10	1	non-diapausing	Asian origin	tropic	unclear	100	0	negative	no	laboratory	no	no	20	larvae	no	Raw data from author. Survivorship/Hatching rate was calculated: eggs hatched/total amout of eggs (20)*100	Thomas and Beierkuhnlein	2012	Low-temperature threshold for egg survival of a post-diapause and non-diapause European aedine strain, Aedes albopictus (Diptera: Culicidae)	Germany
285	A. aegypti	-10	4	non-diapausing	Asian origin	tropic	unclear	100	0	negative	no	laboratory	no	no	20	larvae	no	Raw data from author. Survivorship/Hatching rate was calculated: eggs hatched/total amout of eggs (20)*100	Thomas and Beierkuhnlein	2012	Low-temperature threshold for egg survival of a post-diapause and non-diapause European aedine strain, Aedes albopictus (Diptera: Culicidae)	Germany
286	A. aegypti	-10	8	non-diapausing	Asian origin	tropic	unclear	100	0	negative	no	laboratory	no	no	20	larvae	no	Raw data from author. Survivorship/Hatching rate was calculated: eggs hatched/total amout of eggs (20)*100	Thomas and Beierkuhnlein	2012	Low-temperature threshold for egg survival of a post-diapause and non-diapause European aedine strain, Aedes albopictus (Diptera: Culicidae)	Germany
287	A. aegypti	-10	12	non-diapausing	Asian origin	tropic	unclear	100	0	negative	no	laboratory	no	no	20	larvae	no	Raw data from author. Survivorship/Hatching rate was calculated: eggs hatched/total amout of eggs (20)*100	Thomas and Beierkuhnlein	2012	Low-temperature threshold for egg survival of a post-diapause and non-diapause European aedine strain, Aedes albopictus (Diptera: Culicidae)	Germany
288	A. aegypti	-10	24	non-diapausing	Asian origin	tropic	unclear	100	0	negative	no	laboratory	no	no	20	larvae	no	Raw data from author. Survivorship/Hatching rate was calculated: eggs hatched/total amout of eggs (20)*100	Thomas and Beierkuhnlein	2012	Low-temperature threshold for egg survival of a post-diapause and non-diapause European aedine strain, Aedes albopictus (Diptera: Culicidae)	Germany
289	A. aegypti	-12	1	non-diapausing	Asian origin	tropic	unclear	100	0	negative	no	laboratory	no	no	20	larvae	no	Raw data from author. Survivorship/Hatching rate was calculated: eggs hatched/total amout of eggs (20)*100	Thomas and Beierkuhnlein	2012	Low-temperature threshold for egg survival of a post-diapause and non-diapause European aedine strain, Aedes albopictus (Diptera: Culicidae)	Germany
290	A. aegypti	-12	4	non-diapausing	Asian origin	tropic	unclear	100	0	negative	no	laboratory	no	no	20	larvae	no	Raw data from author. Survivorship/Hatching rate was calculated: eggs hatched/total amout of eggs (20)*100	Thomas and Beierkuhnlein	2012	Low-temperature threshold for egg survival of a post-diapause and non-diapause European aedine strain, Aedes albopictus (Diptera: Culicidae)	Germany
291	A. aegypti	-12	8	non-diapausing	Asian origin	tropic	unclear	100	0	negative	no	laboratory	no	no	20	larvae	no	Raw data from author. Survivorship/Hatching rate was calculated: eggs hatched/total amout of eggs (20)*100	Thomas and Beierkuhnlein	2012	Low-temperature threshold for egg survival of a post-diapause and non-diapause European aedine strain, Aedes albopictus (Diptera: Culicidae)	Germany
292	A. aegypti	-12	12	non-diapausing	Asian origin	tropic	unclear	100	0	negative	no	laboratory	no	no	20	larvae	no	Raw data from author. Survivorship/Hatching rate was calculated: eggs hatched/total amout of eggs (20)*100	Thomas and Beierkuhnlein	2012	Low-temperature threshold for egg survival of a post-diapause and non-diapause European aedine strain, Aedes albopictus (Diptera: Culicidae)	Germany
293	A. aegypti	-12	24	non-diapausing	Asian origin	tropic	unclear	100	0	negative	no	laboratory	no	no	20	larvae	no	Raw data from author. Survivorship/Hatching rate was calculated: eggs hatched/total amout of eggs (20)*100	Thomas and Beierkuhnlein	2012	Low-temperature threshold for egg survival of a post-diapause and non-diapause European aedine strain, Aedes albopictus (Diptera: Culicidae)	Germany
294	A. aegypti	-15	1	non-diapausing	Asian origin	tropic	unclear	100	0	negative	no	laboratory	no	no	20	larvae	no	Raw data from author. Survivorship/Hatching rate was calculated: eggs hatched/total amout of eggs (20)*100	Thomas and Beierkuhnlein	2012	Low-temperature threshold for egg survival of a post-diapause and non-diapause European aedine strain, Aedes albopictus (Diptera: Culicidae)	Germany
295	A. aegypti	-15	4	non-diapausing	Asian origin	tropic	unclear	100	0	negative	no	laboratory	no	no	20	larvae	no	Raw data from author. Survivorship/Hatching rate was calculated: eggs hatched/total amout of eggs (20)*100	Thomas and Beierkuhnlein	2012	Low-temperature threshold for egg survival of a post-diapause and non-diapause European aedine strain, Aedes albopictus (Diptera: Culicidae)	Germany
296	A. aegypti	-15	8	non-diapausing	Asian origin	tropic	unclear	100	0	negative	no	laboratory	no	no	20	larvae	no	Raw data from author. Survivorship/Hatching rate was calculated: eggs hatched/total amout of eggs (20)*100	Thomas and Beierkuhnlein	2012	Low-temperature threshold for egg survival of a post-diapause and non-diapause European aedine strain, Aedes albopictus (Diptera: Culicidae)	Germany
297	A. aegypti	-15	12	non-diapausing	Asian origin	tropic	unclear	100	0	negative	no	laboratory	no	no	20	larvae	no	Raw data from author. Survivorship/Hatching rate was calculated: eggs hatched/total amout of eggs (20)*100	Thomas and Beierkuhnlein	2012	Low-temperature threshold for egg survival of a post-diapause and non-diapause European aedine strain, Aedes albopictus (Diptera: Culicidae)	Germany
298	A. aegypti	-15	24	non-diapausing	Asian origin	tropic	unclear	100	0	negative	no	laboratory	no	no	20	larvae	no	Raw data from author. Survivorship/Hatching rate was calculated: eggs hatched/total amout of eggs (20)*100	Thomas and Beierkuhnlein	2012	Low-temperature threshold for egg survival of a post-diapause and non-diapause European aedine strain, Aedes albopictus (Diptera: Culicidae)	Germany
299	A. aegypti	0	48	non-diapausing	Polewali, Sul	tropic	17	22.6562	77.3438	positive	no, in experiment 40% RH	laboratory	4	yes	50-150	larvae	yes	Potential hatch rates were calculated as the number of hatching and pharate larvae divided by the egg number. Hatch rates decreased more rapidly at 40% than at 90% RH, indicating higher mortality at low humidiy. At low humidity, hatch rates of eggs exposed to low temperature were the same as or greater than controls. Overall, these results indicated that species wit more northerly distributions w…	Mogi	2011	Variation in Cold Hardiness of Nondiapausing Eggs of Nine Aedes (Stegomyia) Species (Diptera: Culicidae) From Eastern Asia and Pacific Islands Ranging From the tropics to the Cool-temperate Zone	Japan
300	A. aegypti	-5	48	non-diapausing	Polewali, Sul	tropic	17	58.7891	41.2109	positive	no, in experiment 40% RH	laboratory	4	yes	50-150	larvae	yes	Potential hatch rates were calculated as the number of hatching and pharate larvae divided by the egg number. Hatch rates decreased more rapidly at 40% than at 90% RH, indicating higher mortality at low humidiy. At low humidity, hatch rates of eggs exposed to low temperature were the same as or greater than controls. Overall, these results indicated that species wit more northerly distributions w…	Mogi	2011	Variation in Cold Hardiness of Nondiapausing Eggs of Nine Aedes (Stegomyia) Species (Diptera: Culicidae) From Eastern Asia and Pacific Islands Ranging From the tropics to the Cool-temperate Zone	Japan
301	A. aegypti	-5	360	non-diapausing	Polewali, Sul	tropic	17	100	0	negative	no, in experiment 40% RH	laboratory	4	yes	50-150	larvae	yes	Potential hatch rates were calculated as the number of hatching and pharate larvae divided by the egg number. Hatch rates decreased more rapidly at 40% than at 90% RH, indicating higher mortality at low humidiy. At low humidity, hatch rates of eggs exposed to low temperature were the same as or greater than controls. Overall, these results indicated that species wit more northerly distributions w…	Mogi	2011	Variation in Cold Hardiness of Nondiapausing Eggs of Nine Aedes (Stegomyia) Species (Diptera: Culicidae) From Eastern Asia and Pacific Islands Ranging From the tropics to the Cool-temperate Zone	Japan
302	A. aegypti	0	48	non-diapausing	Polewali, Sul	tropic	17	18.75	81.25	positive	no, in experiment 90% RH	laboratory	4	yes	50-150	larvae	yes	Potential hatch rates were calculated as the number of hatching and pharate larvae divided by the egg number. Hatch rates decreased more rapidly at 40% than at 90% RH, indicating higher mortality at low humidiy. At low humidity, hatch rates of eggs exposed to low temperature were the same as or greater than controls. Overall, these results indicated that species wit more northerly distributions w…	Mogi	2011	Variation in Cold Hardiness of Nondiapausing Eggs of Nine Aedes (Stegomyia) Species (Diptera: Culicidae) From Eastern Asia and Pacific Islands Ranging From the tropics to the Cool-temperate Zone	Japan
303	A. aegypti	-5	48	non-diapausing	Polewali, Sul	tropic	17	46.0938	53.9062	positive	no, in experiment 90% RH	laboratory	4	yes	50-150	larvae	yes	Potential hatch rates were calculated as the number of hatching and pharate larvae divided by the egg number. Hatch rates decreased more rapidly at 40% than at 90% RH, indicating higher mortality at low humidiy. At low humidity, hatch rates of eggs exposed to low temperature were the same as or greater than controls. Overall, these results indicated that species wit more northerly distributions w…	Mogi	2011	Variation in Cold Hardiness of Nondiapausing Eggs of Nine Aedes (Stegomyia) Species (Diptera: Culicidae) From Eastern Asia and Pacific Islands Ranging From the tropics to the Cool-temperate Zone	Japan
304	A. aegypti	-5	360	non-diapausing	Polewali, Sul	tropic	17	100	0	negative	no, in experiment 90% RH	laboratory	4	yes	50-150	larvae	yes	Potential hatch rates were calculated as the number of hatching and pharate larvae divided by the egg number. Hatch rates decreased more rapidly at 40% than at 90% RH, indicating higher mortality at low humidiy. At low humidity, hatch rates of eggs exposed to low temperature were the same as or greater than controls. Overall, these results indicated that species wit more northerly distributions w…	Mogi	2011	Variation in Cold Hardiness of Nondiapausing Eggs of Nine Aedes (Stegomyia) Species (Diptera: Culicidae) From Eastern Asia and Pacific Islands Ranging From the tropics to the Cool-temperate Zone	Japan
305	A. aegypti	0	48	non-diapausing	Makassar, Sul	tropic	15	11.7188	88.2812	positive	no, in experiment 40% RH	laboratory	4	yes	50-150	larvae	yes	Potential hatch rates were calculated as the number of hatching and pharate larvae divided by the egg number. Hatch rates decreased more rapidly at 40% than at 90% RH, indicating higher mortality at low humidiy. At low humidity, hatch rates of eggs exposed to low temperature were the same as or greater than controls. Overall, these results indicated that species wit more northerly distributions w…	Mogi	2011	Variation in Cold Hardiness of Nondiapausing Eggs of Nine Aedes (Stegomyia) Species (Diptera: Culicidae) From Eastern Asia and Pacific Islands Ranging From the tropics to the Cool-temperate Zone	Japan
306	A. aegypti	-5	48	non-diapausing	Makassar, Sul	tropic	15	66.4062	33.5938	positive	no, in experiment 40% RH	laboratory	4	yes	50-150	larvae	yes	Potential hatch rates were calculated as the number of hatching and pharate larvae divided by the egg number. Hatch rates decreased more rapidly at 40% than at 90% RH, indicating higher mortality at low humidiy. At low humidity, hatch rates of eggs exposed to low temperature were the same as or greater than controls. Overall, these results indicated that species wit more northerly distributions w…	Mogi	2011	Variation in Cold Hardiness of Nondiapausing Eggs of Nine Aedes (Stegomyia) Species (Diptera: Culicidae) From Eastern Asia and Pacific Islands Ranging From the tropics to the Cool-temperate Zone	Japan
307	A. aegypti	-5	360	non-diapausing	Makassar, Sul	tropic	15	100	0	negative	no, in experiment 40% RH	laboratory	4	yes	50-150	larvae	yes	Potential hatch rates were calculated as the number of hatching and pharate larvae divided by the egg number. Hatch rates decreased more rapidly at 40% than at 90% RH, indicating higher mortality at low humidiy. At low humidity, hatch rates of eggs exposed to low temperature were the same as or greater than controls. Overall, these results indicated that species wit more northerly distributions w…	Mogi	2011	Variation in Cold Hardiness of Nondiapausing Eggs of Nine Aedes (Stegomyia) Species (Diptera: Culicidae) From Eastern Asia and Pacific Islands Ranging From the tropics to the Cool-temperate Zone	Japan
308	A. aegypti	0	48	non-diapausing	Makassar, Sul	tropic	15	11.7188	88.2812	positive	no, in experiment 90% RH	laboratory	4	yes	50-150	larvae	yes	Potential hatch rates were calculated as the number of hatching and pharate larvae divided by the egg number. Hatch rates decreased more rapidly at 40% than at 90% RH, indicating higher mortality at low humidiy. At low humidity, hatch rates of eggs exposed to low temperature were the same as or greater than controls. Overall, these results indicated that species wit more northerly distributions w…	Mogi	2011	Variation in Cold Hardiness of Nondiapausing Eggs of Nine Aedes (Stegomyia) Species (Diptera: Culicidae) From Eastern Asia and Pacific Islands Ranging From the tropics to the Cool-temperate Zone	Japan
309	A. aegypti	-5	48	non-diapausing	Makassar, Sul	tropic	15	61.5234	38.4766	positive	no, in experiment 90% RH	laboratory	4	yes	50-150	larvae	yes	Potential hatch rates were calculated as the number of hatching and pharate larvae divided by the egg number. Hatch rates decreased more rapidly at 40% than at 90% RH, indicating higher mortality at low humidiy. At low humidity, hatch rates of eggs exposed to low temperature were the same as or greater than controls. Overall, these results indicated that species wit more northerly distributions w…	Mogi	2011	Variation in Cold Hardiness of Nondiapausing Eggs of Nine Aedes (Stegomyia) Species (Diptera: Culicidae) From Eastern Asia and Pacific Islands Ranging From the tropics to the Cool-temperate Zone	Japan
310	A. aegypti	-5	360	non-diapausing	Makassar, Sul	tropic	15	100	0	negative	no, in experiment 90% RH	laboratory	4	yes	50-150	larvae	yes	Potential hatch rates were calculated as the number of hatching and pharate larvae divided by the egg number. Hatch rates decreased more rapidly at 40% than at 90% RH, indicating higher mortality at low humidiy. At low humidity, hatch rates of eggs exposed to low temperature were the same as or greater than controls. Overall, these results indicated that species wit more northerly distributions w…	Mogi	2011	Variation in Cold Hardiness of Nondiapausing Eggs of Nine Aedes (Stegomyia) Species (Diptera: Culicidae) From Eastern Asia and Pacific Islands Ranging From the tropics to the Cool-temperate Zone	Japan
311	A. albopictus	0	48	non-diapausing	Polewali, Sul	tropic	18	23.0469	76.9531	positive	no, in experiment 40% RH	laboratory	4	yes	50-150	larvae	yes	Potential hatch rates were calculated as the number of hatching and pharate larvae divided by the egg number. Hatch rates decreased more rapidly at 40% than at 90% RH, indicating higher mortality at low humidiy. At low humidity, hatch rates of eggs exposed to low temperature were the same as or greater than controls. Overall, these results indicated that species wit more northerly distributions w…	Mogi	2011	Variation in Cold Hardiness of Nondiapausing Eggs of Nine Aedes (Stegomyia) Species (Diptera: Culicidae) From Eastern Asia and Pacific Islands Ranging From the tropics to the Cool-temperate Zone	Japan
312	A. albopictus	-5	48	non-diapausing	Polewali, Sul	tropic	18	51.3672	48.6328	positive	no, in experiment 40% RH	laboratory	4	yes	50-150	larvae	yes	Potential hatch rates were calculated as the number of hatching and pharate larvae divided by the egg number. Hatch rates decreased more rapidly at 40% than at 90% RH, indicating higher mortality at low humidiy. At low humidity, hatch rates of eggs exposed to low temperature were the same as or greater than controls. Overall, these results indicated that species wit more northerly distributions w…	Mogi	2011	Variation in Cold Hardiness of Nondiapausing Eggs of Nine Aedes (Stegomyia) Species (Diptera: Culicidae) From Eastern Asia and Pacific Islands Ranging From the tropics to the Cool-temperate Zone	Japan
313	A. albopictus	-5	360	non-diapausing	Polewali, Sul	tropic	18	100	0	negative	no, in experiment 40% RH	laboratory	4	yes	50-150	larvae	yes	Potential hatch rates were calculated as the number of hatching and pharate larvae divided by the egg number. Hatch rates decreased more rapidly at 40% than at 90% RH, indicating higher mortality at low humidiy. At low humidity, hatch rates of eggs exposed to low temperature were the same as or greater than controls. Overall, these results indicated that species wit more northerly distributions w…	Mogi	2011	Variation in Cold Hardiness of Nondiapausing Eggs of Nine Aedes (Stegomyia) Species (Diptera: Culicidae) From Eastern Asia and Pacific Islands Ranging From the tropics to the Cool-temperate Zone	Japan
314	A. albopictus	0	48	non-diapausing	Polewali, Sul	tropic	18	12.3047	87.6953	positive	no, in experiment 90% RH	laboratory	4	yes	50-150	larvae	yes	Potential hatch rates were calculated as the number of hatching and pharate larvae divided by the egg number. Hatch rates decreased more rapidly at 40% than at 90% RH, indicating higher mortality at low humidiy. At low humidity, hatch rates of eggs exposed to low temperature were the same as or greater than controls. Overall, these results indicated that species wit more northerly distributions w…	Mogi	2011	Variation in Cold Hardiness of Nondiapausing Eggs of Nine Aedes (Stegomyia) Species (Diptera: Culicidae) From Eastern Asia and Pacific Islands Ranging From the tropics to the Cool-temperate Zone	Japan
315	A. albopictus	-5	48	non-diapausing	Polewali, Sul	tropic	18	41.9922	58.0078	positive	no, in experiment 90% RH	laboratory	4	yes	50-150	larvae	yes	Potential hatch rates were calculated as the number of hatching and pharate larvae divided by the egg number. Hatch rates decreased more rapidly at 40% than at 90% RH, indicating higher mortality at low humidiy. At low humidity, hatch rates of eggs exposed to low temperature were the same as or greater than controls. Overall, these results indicated that species wit more northerly distributions w…	Mogi	2011	Variation in Cold Hardiness of Nondiapausing Eggs of Nine Aedes (Stegomyia) Species (Diptera: Culicidae) From Eastern Asia and Pacific Islands Ranging From the tropics to the Cool-temperate Zone	Japan
316	A. albopictus	-5	360	non-diapausing	Polewali, Sul	tropic	18	100	0	negative	no, in experiment 90% RH	laboratory	4	yes	50-150	larvae	yes	Potential hatch rates were calculated as the number of hatching and pharate larvae divided by the egg number. Hatch rates decreased more rapidly at 40% than at 90% RH, indicating higher mortality at low humidiy. At low humidity, hatch rates of eggs exposed to low temperature were the same as or greater than controls. Overall, these results indicated that species wit more northerly distributions w…	Mogi	2011	Variation in Cold Hardiness of Nondiapausing Eggs of Nine Aedes (Stegomyia) Species (Diptera: Culicidae) From Eastern Asia and Pacific Islands Ranging From the tropics to the Cool-temperate Zone	Japan
317	A. albopictus	0	48	non-diapausing	Makassar, Sul	tropic	18	36.3281	63.6719	positive	no, in experiment 40% RH	laboratory	4	yes	50-150	larvae	yes	Potential hatch rates were calculated as the number of hatching and pharate larvae divided by the egg number. Hatch rates decreased more rapidly at 40% than at 90% RH, indicating higher mortality at low humidiy. At low humidity, hatch rates of eggs exposed to low temperature were the same as or greater than controls. Overall, these results indicated that species wit more northerly distributions w…	Mogi	2011	Variation in Cold Hardiness of Nondiapausing Eggs of Nine Aedes (Stegomyia) Species (Diptera: Culicidae) From Eastern Asia and Pacific Islands Ranging From the tropics to the Cool-temperate Zone	Japan
318	A. albopictus	-5	48	non-diapausing	Makassar, Sul	tropic	18	44.7266	55.2734	positive	no, in experiment 40% RH	laboratory	4	yes	50-150	larvae	yes	Potential hatch rates were calculated as the number of hatching and pharate larvae divided by the egg number. Hatch rates decreased more rapidly at 40% than at 90% RH, indicating higher mortality at low humidiy. At low humidity, hatch rates of eggs exposed to low temperature were the same as or greater than controls. Overall, these results indicated that species wit more northerly distributions w…	Mogi	2011	Variation in Cold Hardiness of Nondiapausing Eggs of Nine Aedes (Stegomyia) Species (Diptera: Culicidae) From Eastern Asia and Pacific Islands Ranging From the tropics to the Cool-temperate Zone	Japan
319	A. albopictus	-5	360	non-diapausing	Makassar, Sul	tropic	18	100	0	negative	no, in experiment 40% RH	laboratory	4	yes	50-150	larvae	yes	Potential hatch rates were calculated as the number of hatching and pharate larvae divided by the egg number. Hatch rates decreased more rapidly at 40% than at 90% RH, indicating higher mortality at low humidiy. At low humidity, hatch rates of eggs exposed to low temperature were the same as or greater than controls. Overall, these results indicated that species wit more northerly distributions w…	Mogi	2011	Variation in Cold Hardiness of Nondiapausing Eggs of Nine Aedes (Stegomyia) Species (Diptera: Culicidae) From Eastern Asia and Pacific Islands Ranging From the tropics to the Cool-temperate Zone	Japan
320	A. albopictus	0	48	non-diapausing	Makassar, Sul	tropic	18	12.3047	87.6953	positive	no, in experiment 90% RH	laboratory	4	yes	50-150	larvae	yes	Potential hatch rates were calculated as the number of hatching and pharate larvae divided by the egg number. Hatch rates decreased more rapidly at 40% than at 90% RH, indicating higher mortality at low humidiy. At low humidity, hatch rates of eggs exposed to low temperature were the same as or greater than controls. Overall, these results indicated that species wit more northerly distributions w…	Mogi	2011	Variation in Cold Hardiness of Nondiapausing Eggs of Nine Aedes (Stegomyia) Species (Diptera: Culicidae) From Eastern Asia and Pacific Islands Ranging From the tropics to the Cool-temperate Zone	Japan
321	A. albopictus	-5	48	non-diapausing	Makassar, Sul	tropic	18	16.9922	83.0078	positive	no, in experiment 90% RH	laboratory	4	yes	50-150	larvae	yes	Potential hatch rates were calculated as the number of hatching and pharate larvae divided by the egg number. Hatch rates decreased more rapidly at 40% than at 90% RH, indicating higher mortality at low humidiy. At low humidity, hatch rates of eggs exposed to low temperature were the same as or greater than controls. Overall, these results indicated that species wit more northerly distributions w…	Mogi	2011	Variation in Cold Hardiness of Nondiapausing Eggs of Nine Aedes (Stegomyia) Species (Diptera: Culicidae) From Eastern Asia and Pacific Islands Ranging From the tropics to the Cool-temperate Zone	Japan
322	A. albopictus	-5	360	non-diapausing	Makassar, Sul	tropic	18	100	0	negative	no, in experiment 90% RH	laboratory	4	yes	50-150	larvae	yes	Potential hatch rates were calculated as the number of hatching and pharate larvae divided by the egg number. Hatch rates decreased more rapidly at 40% than at 90% RH, indicating higher mortality at low humidiy. At low humidity, hatch rates of eggs exposed to low temperature were the same as or greater than controls. Overall, these results indicated that species wit more northerly distributions w…	Mogi	2011	Variation in Cold Hardiness of Nondiapausing Eggs of Nine Aedes (Stegomyia) Species (Diptera: Culicidae) From Eastern Asia and Pacific Islands Ranging From the tropics to the Cool-temperate Zone	Japan
323	A. albopictus	0	48	non-diapausing	Okinawa	tropic	4	63.3005	36.6995	positive	no, in experiment 40% RH	laboratory	4	yes	50-150	larvae	yes	Potential hatch rates were calculated as the number of hatching and pharate larvae divided by the egg number. Hatch rates decreased more rapidly at 40% than at 90% RH, indicating higher mortality at low humidiy. At low humidity, hatch rates of eggs exposed to low temperature were the same as or greater than controls. Overall, these results indicated that species wit more northerly distributions w…	Mogi	2011	Variation in Cold Hardiness of Nondiapausing Eggs of Nine Aedes (Stegomyia) Species (Diptera: Culicidae) From Eastern Asia and Pacific Islands Ranging From the tropics to the Cool-temperate Zone	Japan	MORTALITY/SURVIVORSHIP: Control and experiment graph have the same line in figure- mistake by author. It was assumed that the line on top is the control line whereas the bottom line is the experiment line--> however data should be excludes because sometimes control line is higher at low RH
324	A. albopictus	-5	48	non-diapausing	Okinawa	tropic	4	83.2512	16.7488	positive	no, in experiment 40% RH	laboratory	4	yes	50-150	larvae	yes	Potential hatch rates were calculated as the number of hatching and pharate larvae divided by the egg number. Hatch rates decreased more rapidly at 40% than at 90% RH, indicating higher mortality at low humidiy. At low humidity, hatch rates of eggs exposed to low temperature were the same as or greater than controls. Overall, these results indicated that species wit more northerly distributions w…	Mogi	2011	Variation in Cold Hardiness of Nondiapausing Eggs of Nine Aedes (Stegomyia) Species (Diptera: Culicidae) From Eastern Asia and Pacific Islands Ranging From the tropics to the Cool-temperate Zone	Japan
325	A. albopictus	-5	360	non-diapausing	Okinawa	tropic	4	94.5813	5.41872	positive	no, in experiment 40% RH	laboratory	4	yes	50-150	larvae	yes	Potential hatch rates were calculated as the number of hatching and pharate larvae divided by the egg number. Hatch rates decreased more rapidly at 40% than at 90% RH, indicating higher mortality at low humidiy. At low humidity, hatch rates of eggs exposed to low temperature were the same as or greater than controls. Overall, these results indicated that species wit more northerly distributions w…	Mogi	2011	Variation in Cold Hardiness of Nondiapausing Eggs of Nine Aedes (Stegomyia) Species (Diptera: Culicidae) From Eastern Asia and Pacific Islands Ranging From the tropics to the Cool-temperate Zone	Japan
326	A. albopictus	0	48	non-diapausing	Okinawa	tropic	4	19.1406	80.8594	positive	no, in experiment 90% RH	laboratory	4	yes	50-150	larvae	yes	Potential hatch rates were calculated as the number of hatching and pharate larvae divided by the egg number. Hatch rates decreased more rapidly at 40% than at 90% RH, indicating higher mortality at low humidiy. At low humidity, hatch rates of eggs exposed to low temperature were the same as or greater than controls. Overall, these results indicated that species wit more northerly distributions w…	Mogi	2011	Variation in Cold Hardiness of Nondiapausing Eggs of Nine Aedes (Stegomyia) Species (Diptera: Culicidae) From Eastern Asia and Pacific Islands Ranging From the tropics to the Cool-temperate Zone	Japan
327	A. albopictus	-5	48	non-diapausing	Okinawa	tropic	4	13.4766	86.5234	positive	no, in experiment 90% RH	laboratory	4	yes	50-150	larvae	yes	Potential hatch rates were calculated as the number of hatching and pharate larvae divided by the egg number. Hatch rates decreased more rapidly at 40% than at 90% RH, indicating higher mortality at low humidiy. At low humidity, hatch rates of eggs exposed to low temperature were the same as or greater than controls. Overall, these results indicated that species wit more northerly distributions w…	Mogi	2011	Variation in Cold Hardiness of Nondiapausing Eggs of Nine Aedes (Stegomyia) Species (Diptera: Culicidae) From Eastern Asia and Pacific Islands Ranging From the tropics to the Cool-temperate Zone	Japan
328	A. albopictus	-5	360	non-diapausing	Okinawa	tropic	4	100	0	negative	no, in experiment 90% RH	laboratory	4	yes	50-150	larvae	yes	Potential hatch rates were calculated as the number of hatching and pharate larvae divided by the egg number. Hatch rates decreased more rapidly at 40% than at 90% RH, indicating higher mortality at low humidiy. At low humidity, hatch rates of eggs exposed to low temperature were the same as or greater than controls. Overall, these results indicated that species wit more northerly distributions w…	Mogi	2011	Variation in Cold Hardiness of Nondiapausing Eggs of Nine Aedes (Stegomyia) Species (Diptera: Culicidae) From Eastern Asia and Pacific Islands Ranging From the tropics to the Cool-temperate Zone	Japan
329	A. albopictus	-5	720	non-diapausing	Okinawa	tropic	4	100	0	negative	no, in experiment 90% RH	laboratory	4	yes	50-150	larvae	yes	Potential hatch rates were calculated as the number of hatching and pharate larvae divided by the egg number. Hatch rates decreased more rapidly at 40% than at 90% RH, indicating higher mortality at low humidiy. At low humidity, hatch rates of eggs exposed to low temperature were the same as or greater than controls. Overall, these results indicated that species wit more northerly distributions w…	Mogi	2011	Variation in Cold Hardiness of Nondiapausing Eggs of Nine Aedes (Stegomyia) Species (Diptera: Culicidae) From Eastern Asia and Pacific Islands Ranging From the tropics to the Cool-temperate Zone	Japan
330	A. albopictus	0	48	non-diapausing	Tanegashima	tropic	5	42.1875	57.8125	positive	no, in experiment 40% RH	laboratory	4	yes	50-150	larvae	yes	Potential hatch rates were calculated as the number of hatching and pharate larvae divided by the egg number. Hatch rates decreased more rapidly at 40% than at 90% RH, indicating higher mortality at low humidiy. At low humidity, hatch rates of eggs exposed to low temperature were the same as or greater than controls. Overall, these results indicated that species wit more northerly distributions w…	Mogi	2011	Variation in Cold Hardiness of Nondiapausing Eggs of Nine Aedes (Stegomyia) Species (Diptera: Culicidae) From Eastern Asia and Pacific Islands Ranging From the tropics to the Cool-temperate Zone	Japan
331	A. albopictus	-5	48	non-diapausing	Tanegashima	tropic	5	47.2656	52.7344	positive	no, in experiment 40% RH	laboratory	4	yes	50-150	larvae	yes	Potential hatch rates were calculated as the number of hatching and pharate larvae divided by the egg number. Hatch rates decreased more rapidly at 40% than at 90% RH, indicating higher mortality at low humidiy. At low humidity, hatch rates of eggs exposed to low temperature were the same as or greater than controls. Overall, these results indicated that species wit more northerly distributions w…	Mogi	2011	Variation in Cold Hardiness of Nondiapausing Eggs of Nine Aedes (Stegomyia) Species (Diptera: Culicidae) From Eastern Asia and Pacific Islands Ranging From the tropics to the Cool-temperate Zone	Japan
332	A. albopictus	-5	360	non-diapausing	Tanegashima	tropic	5	90.625	9.375	positive	no, in experiment 40% RH	laboratory	4	yes	50-150	larvae	yes	Potential hatch rates were calculated as the number of hatching and pharate larvae divided by the egg number. Hatch rates decreased more rapidly at 40% than at 90% RH, indicating higher mortality at low humidiy. At low humidity, hatch rates of eggs exposed to low temperature were the same as or greater than controls. Overall, these results indicated that species wit more northerly distributions w…	Mogi	2011	Variation in Cold Hardiness of Nondiapausing Eggs of Nine Aedes (Stegomyia) Species (Diptera: Culicidae) From Eastern Asia and Pacific Islands Ranging From the tropics to the Cool-temperate Zone	Japan
333	A. albopictus	0	48	non-diapausing	Tanegashima	tropic	5	11.1328	88.8672	positive	no, in experiment 90% RH	laboratory	4	yes	50-150	larvae	yes	Potential hatch rates were calculated as the number of hatching and pharate larvae divided by the egg number. Hatch rates decreased more rapidly at 40% than at 90% RH, indicating higher mortality at low humidiy. At low humidity, hatch rates of eggs exposed to low temperature were the same as or greater than controls. Overall, these results indicated that species wit more northerly distributions w…	Mogi	2011	Variation in Cold Hardiness of Nondiapausing Eggs of Nine Aedes (Stegomyia) Species (Diptera: Culicidae) From Eastern Asia and Pacific Islands Ranging From the tropics to the Cool-temperate Zone	Japan
334	A. albopictus	-5	48	non-diapausing	Tanegashima	tropic	5	11.5234	88.4766	positive	no, in experiment 90% RH	laboratory	4	yes	50-150	larvae	yes	Potential hatch rates were calculated as the number of hatching and pharate larvae divided by the egg number. Hatch rates decreased more rapidly at 40% than at 90% RH, indicating higher mortality at low humidiy. At low humidity, hatch rates of eggs exposed to low temperature were the same as or greater than controls. Overall, these results indicated that species wit more northerly distributions w…	Mogi	2011	Variation in Cold Hardiness of Nondiapausing Eggs of Nine Aedes (Stegomyia) Species (Diptera: Culicidae) From Eastern Asia and Pacific Islands Ranging From the tropics to the Cool-temperate Zone	Japan
335	A. albopictus	-5	360	non-diapausing	Tanegashima	tropic	5	28.9062	71.0938	positive	no, in experiment 90% RH	laboratory	4	yes	50-150	larvae	yes	Potential hatch rates were calculated as the number of hatching and pharate larvae divided by the egg number. Hatch rates decreased more rapidly at 40% than at 90% RH, indicating higher mortality at low humidiy. At low humidity, hatch rates of eggs exposed to low temperature were the same as or greater than controls. Overall, these results indicated that species wit more northerly distributions w…	Mogi	2011	Variation in Cold Hardiness of Nondiapausing Eggs of Nine Aedes (Stegomyia) Species (Diptera: Culicidae) From Eastern Asia and Pacific Islands Ranging From the tropics to the Cool-temperate Zone	Japan
336	A. albopictus	-5	720	non-diapausing	Tanegashima	tropic	5	100	0	negative	no, in experiment 90% RH	laboratory	4	yes	50-150	larvae	yes	Potential hatch rates were calculated as the number of hatching and pharate larvae divided by the egg number. Hatch rates decreased more rapidly at 40% than at 90% RH, indicating higher mortality at low humidiy. At low humidity, hatch rates of eggs exposed to low temperature were the same as or greater than controls. Overall, these results indicated that species wit more northerly distributions w…	Mogi	2011	Variation in Cold Hardiness of Nondiapausing Eggs of Nine Aedes (Stegomyia) Species (Diptera: Culicidae) From Eastern Asia and Pacific Islands Ranging From the tropics to the Cool-temperate Zone	Japan
337	A. albopictus	-5	1440	non-diapausing	Tanegashima	tropic	5	100	0	negative	no, in experiment 90% RH	laboratory	4	yes	50-150	larvae	yes	Potential hatch rates were calculated as the number of hatching and pharate larvae divided by the egg number. Hatch rates decreased more rapidly at 40% than at 90% RH, indicating higher mortality at low humidiy. At low humidity, hatch rates of eggs exposed to low temperature were the same as or greater than controls. Overall, these results indicated that species wit more northerly distributions w…	Mogi	2011	Variation in Cold Hardiness of Nondiapausing Eggs of Nine Aedes (Stegomyia) Species (Diptera: Culicidae) From Eastern Asia and Pacific Islands Ranging From the tropics to the Cool-temperate Zone	Japan
338	A. albopictus	0	48	non-diapausing	Saga	tropic	5	57.6172	42.3828	positive	no, in experiment 40% RH	laboratory	4	yes	50-150	larvae	yes	Potential hatch rates were calculated as the number of hatching and pharate larvae divided by the egg number. Hatch rates decreased more rapidly at 40% than at 90% RH, indicating higher mortality at low humidiy. At low humidity, hatch rates of eggs exposed to low temperature were the same as or greater than controls. Overall, these results indicated that species wit more northerly distributions w…	Mogi	2011	Variation in Cold Hardiness of Nondiapausing Eggs of Nine Aedes (Stegomyia) Species (Diptera: Culicidae) From Eastern Asia and Pacific Islands Ranging From the tropics to the Cool-temperate Zone	Japan
339	A. albopictus	-5	48	non-diapausing	Saga	tropic	5	66.9922	33.0078	positive	no, in experiment 40% RH	laboratory	4	yes	50-150	larvae	yes	Potential hatch rates were calculated as the number of hatching and pharate larvae divided by the egg number. Hatch rates decreased more rapidly at 40% than at 90% RH, indicating higher mortality at low humidiy. At low humidity, hatch rates of eggs exposed to low temperature were the same as or greater than controls. Overall, these results indicated that species wit more northerly distributions w…	Mogi	2011	Variation in Cold Hardiness of Nondiapausing Eggs of Nine Aedes (Stegomyia) Species (Diptera: Culicidae) From Eastern Asia and Pacific Islands Ranging From the tropics to the Cool-temperate Zone	Japan
340	A. albopictus	-5	360	non-diapausing	Saga	tropic	5	87.3047	12.6953	positive	no, in experiment 40% RH	laboratory	4	yes	50-150	larvae	yes	Potential hatch rates were calculated as the number of hatching and pharate larvae divided by the egg number. Hatch rates decreased more rapidly at 40% than at 90% RH, indicating higher mortality at low humidiy. At low humidity, hatch rates of eggs exposed to low temperature were the same as or greater than controls. Overall, these results indicated that species wit more northerly distributions w…	Mogi	2011	Variation in Cold Hardiness of Nondiapausing Eggs of Nine Aedes (Stegomyia) Species (Diptera: Culicidae) From Eastern Asia and Pacific Islands Ranging From the tropics to the Cool-temperate Zone	Japan
341	A. albopictus	-5	720	non-diapausing	Saga	tropic	5	100	0	negative	no, in experiment 40% RH	laboratory	4	yes	50-150	larvae	yes	Potential hatch rates were calculated as the number of hatching and pharate larvae divided by the egg number. Hatch rates decreased more rapidly at 40% than at 90% RH, indicating higher mortality at low humidiy. At low humidity, hatch rates of eggs exposed to low temperature were the same as or greater than controls. Overall, these results indicated that species wit more northerly distributions w…	Mogi	2011	Variation in Cold Hardiness of Nondiapausing Eggs of Nine Aedes (Stegomyia) Species (Diptera: Culicidae) From Eastern Asia and Pacific Islands Ranging From the tropics to the Cool-temperate Zone	Japan
342	A. albopictus	-5	1440	non-diapausing	Saga	tropic	5	100	0	negative	no, in experiment 40% RH	laboratory	4	yes	50-150	larvae	yes	Potential hatch rates were calculated as the number of hatching and pharate larvae divided by the egg number. Hatch rates decreased more rapidly at 40% than at 90% RH, indicating higher mortality at low humidiy. At low humidity, hatch rates of eggs exposed to low temperature were the same as or greater than controls. Overall, these results indicated that species wit more northerly distributions w…	Mogi	2011	Variation in Cold Hardiness of Nondiapausing Eggs of Nine Aedes (Stegomyia) Species (Diptera: Culicidae) From Eastern Asia and Pacific Islands Ranging From the tropics to the Cool-temperate Zone	Japan
343	A. albopictus	0	48	non-diapausing	Saga	tropic	5	17.1875	82.8125	positive	no, in experiment 90% RH	laboratory	4	yes	50-150	larvae	yes	Potential hatch rates were calculated as the number of hatching and pharate larvae divided by the egg number. Hatch rates decreased more rapidly at 40% than at 90% RH, indicating higher mortality at low humidiy. At low humidity, hatch rates of eggs exposed to low temperature were the same as or greater than controls. Overall, these results indicated that species wit more northerly distributions w…	Mogi	2011	Variation in Cold Hardiness of Nondiapausing Eggs of Nine Aedes (Stegomyia) Species (Diptera: Culicidae) From Eastern Asia and Pacific Islands Ranging From the tropics to the Cool-temperate Zone	Japan
344	A. albopictus	-5	48	non-diapausing	Saga	tropic	5	17.1875	82.8125	positive	no, in experiment 90% RH	laboratory	4	yes	50-150	larvae	yes	Potential hatch rates were calculated as the number of hatching and pharate larvae divided by the egg number. Hatch rates decreased more rapidly at 40% than at 90% RH, indicating higher mortality at low humidiy. At low humidity, hatch rates of eggs exposed to low temperature were the same as or greater than controls. Overall, these results indicated that species wit more northerly distributions w…	Mogi	2011	Variation in Cold Hardiness of Nondiapausing Eggs of Nine Aedes (Stegomyia) Species (Diptera: Culicidae) From Eastern Asia and Pacific Islands Ranging From the tropics to the Cool-temperate Zone	Japan
345	A. albopictus	-5	360	non-diapausing	Saga	tropic	5	32.0312	67.9688	positive	no, in experiment 90% RH	laboratory	4	yes	50-150	larvae	yes	Potential hatch rates were calculated as the number of hatching and pharate larvae divided by the egg number. Hatch rates decreased more rapidly at 40% than at 90% RH, indicating higher mortality at low humidiy. At low humidity, hatch rates of eggs exposed to low temperature were the same as or greater than controls. Overall, these results indicated that species wit more northerly distributions w…	Mogi	2011	Variation in Cold Hardiness of Nondiapausing Eggs of Nine Aedes (Stegomyia) Species (Diptera: Culicidae) From Eastern Asia and Pacific Islands Ranging From the tropics to the Cool-temperate Zone	Japan
346	A. albopictus	-5	720	non-diapausing	Saga	tropic	5	94.3359	5.66406	positive	no, in experiment 90% RH	laboratory	4	yes	50-150	larvae	yes	Potential hatch rates were calculated as the number of hatching and pharate larvae divided by the egg number. Hatch rates decreased more rapidly at 40% than at 90% RH, indicating higher mortality at low humidiy. At low humidity, hatch rates of eggs exposed to low temperature were the same as or greater than controls. Overall, these results indicated that species wit more northerly distributions w…	Mogi	2011	Variation in Cold Hardiness of Nondiapausing Eggs of Nine Aedes (Stegomyia) Species (Diptera: Culicidae) From Eastern Asia and Pacific Islands Ranging From the tropics to the Cool-temperate Zone	Japan
347	A. albopictus	-5	1440	non-diapausing	Saga	tropic	5	100	0	negative	no, in experiment 90% RH	laboratory	4	yes	50-150	larvae	yes	Potential hatch rates were calculated as the number of hatching and pharate larvae divided by the egg number. Hatch rates decreased more rapidly at 40% than at 90% RH, indicating higher mortality at low humidiy. At low humidity, hatch rates of eggs exposed to low temperature were the same as or greater than controls. Overall, these results indicated that species wit more northerly distributions w…	Mogi	2011	Variation in Cold Hardiness of Nondiapausing Eggs of Nine Aedes (Stegomyia) Species (Diptera: Culicidae) From Eastern Asia and Pacific Islands Ranging From the tropics to the Cool-temperate Zone	Japan
348	A. albopictus	0	48	non-diapausing	Matsumoto	tropic	2	81.25	18.75	positive	no, in experiment 40% RH	laboratory	4	yes	50-150	larvae	yes	Potential hatch rates were calculated as the number of hatching and pharate larvae divided by the egg number. Hatch rates decreased more rapidly at 40% than at 90% RH, indicating higher mortality at low humidiy. At low humidity, hatch rates of eggs exposed to low temperature were the same as or greater than controls. Overall, these results indicated that species wit more northerly distributions w…	Mogi	2011	Variation in Cold Hardiness of Nondiapausing Eggs of Nine Aedes (Stegomyia) Species (Diptera: Culicidae) From Eastern Asia and Pacific Islands Ranging From the tropics to the Cool-temperate Zone	Japan
349	A. albopictus	-5	48	non-diapausing	Matsumoto	tropic	2	86.1328	13.8672	positive	no, in experiment 40% RH	laboratory	4	yes	50-150	larvae	yes	Potential hatch rates were calculated as the number of hatching and pharate larvae divided by the egg number. Hatch rates decreased more rapidly at 40% than at 90% RH, indicating higher mortality at low humidiy. At low humidity, hatch rates of eggs exposed to low temperature were the same as or greater than controls. Overall, these results indicated that species wit more northerly distributions w…	Mogi	2011	Variation in Cold Hardiness of Nondiapausing Eggs of Nine Aedes (Stegomyia) Species (Diptera: Culicidae) From Eastern Asia and Pacific Islands Ranging From the tropics to the Cool-temperate Zone	Japan
350	A. albopictus	-5	360	non-diapausing	Matsumoto	tropic	2	98.6328	1.36719	positive	no, in experiment 40% RH	laboratory	4	yes	50-150	larvae	yes	Potential hatch rates were calculated as the number of hatching and pharate larvae divided by the egg number. Hatch rates decreased more rapidly at 40% than at 90% RH, indicating higher mortality at low humidiy. At low humidity, hatch rates of eggs exposed to low temperature were the same as or greater than controls. Overall, these results indicated that species wit more northerly distributions w…	Mogi	2011	Variation in Cold Hardiness of Nondiapausing Eggs of Nine Aedes (Stegomyia) Species (Diptera: Culicidae) From Eastern Asia and Pacific Islands Ranging From the tropics to the Cool-temperate Zone	Japan
351	A. albopictus	-5	720	non-diapausing	Matsumoto	tropic	2	100	0	negative	no, in experiment 90% RH	laboratory	4	yes	50-150	larvae	yes	Potential hatch rates were calculated as the number of hatching and pharate larvae divided by the egg number. Hatch rates decreased more rapidly at 40% than at 90% RH, indicating higher mortality at low humidiy. At low humidity, hatch rates of eggs exposed to low temperature were the same as or greater than controls. Overall, these results indicated that species wit more northerly distributions w…	Mogi	2011	Variation in Cold Hardiness of Nondiapausing Eggs of Nine Aedes (Stegomyia) Species (Diptera: Culicidae) From Eastern Asia and Pacific Islands Ranging From the tropics to the Cool-temperate Zone	Japan
352	A. albopictus	0	48	non-diapausing	Matsumoto	tropic	2	29.4922	70.5078	positive	no, in experiment 90% RH	laboratory	4	yes	50-150	larvae	yes	Potential hatch rates were calculated as the number of hatching and pharate larvae divided by the egg number. Hatch rates decreased more rapidly at 40% than at 90% RH, indicating higher mortality at low humidiy. At low humidity, hatch rates of eggs exposed to low temperature were the same as or greater than controls. Overall, these results indicated that species wit more northerly distributions w…	Mogi	2011	Variation in Cold Hardiness of Nondiapausing Eggs of Nine Aedes (Stegomyia) Species (Diptera: Culicidae) From Eastern Asia and Pacific Islands Ranging From the tropics to the Cool-temperate Zone	Japan
353	A. albopictus	-5	48	non-diapausing	Matsumoto	tropic	2	29.8828	70.1172	positive	no, in experiment 90% RH	laboratory	4	yes	50-150	larvae	yes	Potential hatch rates were calculated as the number of hatching and pharate larvae divided by the egg number. Hatch rates decreased more rapidly at 40% than at 90% RH, indicating higher mortality at low humidiy. At low humidity, hatch rates of eggs exposed to low temperature were the same as or greater than controls. Overall, these results indicated that species wit more northerly distributions w…	Mogi	2011	Variation in Cold Hardiness of Nondiapausing Eggs of Nine Aedes (Stegomyia) Species (Diptera: Culicidae) From Eastern Asia and Pacific Islands Ranging From the tropics to the Cool-temperate Zone	Japan
354	A. albopictus	-5	360	non-diapausing	Matsumoto	tropic	2	41.9922	58.0078	positive	no, in experiment 90% RH	laboratory	4	yes	50-150	larvae	yes	Potential hatch rates were calculated as the number of hatching and pharate larvae divided by the egg number. Hatch rates decreased more rapidly at 40% than at 90% RH, indicating higher mortality at low humidiy. At low humidity, hatch rates of eggs exposed to low temperature were the same as or greater than controls. Overall, these results indicated that species wit more northerly distributions w…	Mogi	2011	Variation in Cold Hardiness of Nondiapausing Eggs of Nine Aedes (Stegomyia) Species (Diptera: Culicidae) From Eastern Asia and Pacific Islands Ranging From the tropics to the Cool-temperate Zone	Japan
355	A. albopictus	-5	720	non-diapausing	Matsumoto	tropic	2	98.6328	1.36719	positive	no, in experiment 90% RH	laboratory	4	yes	50-150	larvae	yes	Potential hatch rates were calculated as the number of hatching and pharate larvae divided by the egg number. Hatch rates decreased more rapidly at 40% than at 90% RH, indicating higher mortality at low humidiy. At low humidity, hatch rates of eggs exposed to low temperature were the same as or greater than controls. Overall, these results indicated that species wit more northerly distributions w…	Mogi	2011	Variation in Cold Hardiness of Nondiapausing Eggs of Nine Aedes (Stegomyia) Species (Diptera: Culicidae) From Eastern Asia and Pacific Islands Ranging From the tropics to the Cool-temperate Zone	Japan
356	A. albopictus	-5	1440	non-diapausing	Matsumoto	tropic	2	100	0	negative	no, in experiment 90% RH	laboratory	4	yes	50-150	larvae	yes	Potential hatch rates were calculated as the number of hatching and pharate larvae divided by the egg number. Hatch rates decreased more rapidly at 40% than at 90% RH, indicating higher mortality at low humidiy. At low humidity, hatch rates of eggs exposed to low temperature were the same as or greater than controls. Overall, these results indicated that species wit more northerly distributions w…	Mogi	2011	Variation in Cold Hardiness of Nondiapausing Eggs of Nine Aedes (Stegomyia) Species (Diptera: Culicidae) From Eastern Asia and Pacific Islands Ranging From the tropics to the Cool-temperate Zone	Japan
357	A. albopictus	0	48	non-diapausing	Aizuwakamatsu	tropic	3	87.5	12.5	positive	no, in experiment 40% RH	laboratory	4	yes	50-150	larvae	yes	Potential hatch rates were calculated as the number of hatching and pharate larvae divided by the egg number. Hatch rates decreased more rapidly at 40% than at 90% RH, indicating higher mortality at low humidiy. At low humidity, hatch rates of eggs exposed to low temperature were the same as or greater than controls. Overall, these results indicated that species wit more northerly distributions w…	Mogi	2011	Variation in Cold Hardiness of Nondiapausing Eggs of Nine Aedes (Stegomyia) Species (Diptera: Culicidae) From Eastern Asia and Pacific Islands Ranging From the tropics to the Cool-temperate Zone	Japan
358	A. albopictus	-5	48	non-diapausing	Aizuwakamatsu	tropic	3	90.625	9.375	positive	no, in experiment 40% RH	laboratory	4	yes	50-150	larvae	yes	Potential hatch rates were calculated as the number of hatching and pharate larvae divided by the egg number. Hatch rates decreased more rapidly at 40% than at 90% RH, indicating higher mortality at low humidiy. At low humidity, hatch rates of eggs exposed to low temperature were the same as or greater than controls. Overall, these results indicated that species wit more northerly distributions w…	Mogi	2011	Variation in Cold Hardiness of Nondiapausing Eggs of Nine Aedes (Stegomyia) Species (Diptera: Culicidae) From Eastern Asia and Pacific Islands Ranging From the tropics to the Cool-temperate Zone	Japan
359	A. albopictus	-5	360	non-diapausing	Aizuwakamatsu	tropic	3	97.2656	2.73438	positive	no, in experiment 40% RH	laboratory	4	yes	50-150	larvae	yes	Potential hatch rates were calculated as the number of hatching and pharate larvae divided by the egg number. Hatch rates decreased more rapidly at 40% than at 90% RH, indicating higher mortality at low humidiy. At low humidity, hatch rates of eggs exposed to low temperature were the same as or greater than controls. Overall, these results indicated that species wit more northerly distributions w…	Mogi	2011	Variation in Cold Hardiness of Nondiapausing Eggs of Nine Aedes (Stegomyia) Species (Diptera: Culicidae) From Eastern Asia and Pacific Islands Ranging From the tropics to the Cool-temperate Zone	Japan
360	A. albopictus	-5	720	non-diapausing	Aizuwakamatsu	tropic	3	100	0	negative	no, in experiment 40% RH	laboratory	4	yes	50-150	larvae	yes	Potential hatch rates were calculated as the number of hatching and pharate larvae divided by the egg number. Hatch rates decreased more rapidly at 40% than at 90% RH, indicating higher mortality at low humidiy. At low humidity, hatch rates of eggs exposed to low temperature were the same as or greater than controls. Overall, these results indicated that species wit more northerly distributions w…	Mogi	2011	Variation in Cold Hardiness of Nondiapausing Eggs of Nine Aedes (Stegomyia) Species (Diptera: Culicidae) From Eastern Asia and Pacific Islands Ranging From the tropics to the Cool-temperate Zone	Japan
361	A. albopictus	0	48	non-diapausing	Aizuwakamatsu	tropic	3	21.4844	78.5156	positive	no, in experiment 90% RH	laboratory	4	yes	50-150	larvae	yes	Potential hatch rates were calculated as the number of hatching and pharate larvae divided by the egg number. Hatch rates decreased more rapidly at 40% than at 90% RH, indicating higher mortality at low humidiy. At low humidity, hatch rates of eggs exposed to low temperature were the same as or greater than controls. Overall, these results indicated that species wit more northerly distributions w…	Mogi	2011	Variation in Cold Hardiness of Nondiapausing Eggs of Nine Aedes (Stegomyia) Species (Diptera: Culicidae) From Eastern Asia and Pacific Islands Ranging From the tropics to the Cool-temperate Zone	Japan
362	A. albopictus	-5	48	non-diapausing	Aizuwakamatsu	tropic	3	13.4766	86.5234	positive	no, in experiment 90% RH	laboratory	4	yes	50-150	larvae	yes	Potential hatch rates were calculated as the number of hatching and pharate larvae divided by the egg number. Hatch rates decreased more rapidly at 40% than at 90% RH, indicating higher mortality at low humidiy. At low humidity, hatch rates of eggs exposed to low temperature were the same as or greater than controls. Overall, these results indicated that species wit more northerly distributions w…	Mogi	2011	Variation in Cold Hardiness of Nondiapausing Eggs of Nine Aedes (Stegomyia) Species (Diptera: Culicidae) From Eastern Asia and Pacific Islands Ranging From the tropics to the Cool-temperate Zone	Japan
363	A. albopictus	-5	360	non-diapausing	Aizuwakamatsu	tropic	3	38.6719	61.3281	positive	no, in experiment 90% RH	laboratory	4	yes	50-150	larvae	yes	Potential hatch rates were calculated as the number of hatching and pharate larvae divided by the egg number. Hatch rates decreased more rapidly at 40% than at 90% RH, indicating higher mortality at low humidiy. At low humidity, hatch rates of eggs exposed to low temperature were the same as or greater than controls. Overall, these results indicated that species wit more northerly distributions w…	Mogi	2011	Variation in Cold Hardiness of Nondiapausing Eggs of Nine Aedes (Stegomyia) Species (Diptera: Culicidae) From Eastern Asia and Pacific Islands Ranging From the tropics to the Cool-temperate Zone	Japan
364	A. albopictus	-5	720	non-diapausing	Aizuwakamatsu	tropic	3	97.4609	2.53906	positive	no, in experiment 90% RH	laboratory	4	yes	50-150	larvae	yes	Potential hatch rates were calculated as the number of hatching and pharate larvae divided by the egg number. Hatch rates decreased more rapidly at 40% than at 90% RH, indicating higher mortality at low humidiy. At low humidity, hatch rates of eggs exposed to low temperature were the same as or greater than controls. Overall, these results indicated that species wit more northerly distributions w…	Mogi	2011	Variation in Cold Hardiness of Nondiapausing Eggs of Nine Aedes (Stegomyia) Species (Diptera: Culicidae) From Eastern Asia and Pacific Islands Ranging From the tropics to the Cool-temperate Zone	Japan
365	A. albopictus	-5	1440	non-diapausing	Matsumoto	tropic	3	100	0	negative	no, in experiment 90% RH	laboratory	4	yes	50-150	larvae	yes	Potential hatch rates were calculated as the number of hatching and pharate larvae divided by the egg number. Hatch rates decreased more rapidly at 40% than at 90% RH, indicating higher mortality at low humidiy. At low humidity, hatch rates of eggs exposed to low temperature were the same as or greater than controls. Overall, these results indicated that species wit more northerly distributions w…	Mogi	2011	Variation in Cold Hardiness of Nondiapausing Eggs of Nine Aedes (Stegomyia) Species (Diptera: Culicidae) From Eastern Asia and Pacific Islands Ranging From the tropics to the Cool-temperate Zone	Japan
366	A. aegypti	-1.38889	24	non-diapausing	Freetown;Sierra Leone	tropic	1	19	81	positive	no	laboratory	no	yes	69	larvae	no	Hatch in %;Temperature is given as 29°-30°F. Mean was calculated. Control can be the 75°F test, but it is not marked as control. Probably first generation.	Bacot	1916	Report of the Entomological Investigation undertaken for the Commission for the Year, August, 1914- to July 1915.	Great Britain
367	A. aegypti	-2.22222	24	non-diapausing	Freetown;Sierra Leone	tropic	1	80	20	positive	no	laboratory	no	yes	unclear	larvae	no	Hatch in %;Temperature is given as 29°-30°F. Mean was calculated. Control can be the 75°F test, but it is not marked as control. Probably first generation.	Bacot	1916	Report of the Entomological Investigation undertaken for the Commission for the Year, August, 1914- to July 1915.	Great Britain
368	A. aegypti	-2.22222	72	non-diapausing	Freetown;Sierra Leone	tropic	1	75	25	positive	no	laboratory	no	yes	unclear	larvae	no	Hatch in %;Temperature is given as 29°-30°F. Mean was calculated. Control can be the 75°F test, but it is not marked as control. Probably first generation.	Bacot	1916	Report of the Entomological Investigation undertaken for the Commission for the Year, August, 1914- to July 1915.	Great Britain
369	A. albopictus	-22	1224	diapause	Houston	tropic	3	7	93	positive	no	field	no	no	352	larvae	yes	Experiment 1: Egg survival is presented as number of eggs surviving / total number of eggs (% sruvival)	Hawley	1989	Overwintering Survival of Aedes albopictus (Diptera: Culicidae) Eggs in Indiana	USA	Overwintering in field. -22 degree was the lowest temperature in this experiment during winter. For Evansville and Indianapolis it is not shown! Data was optained: https://w2.weather.gov/climate/xmacis.php?wfo=pah Temperatures -15 and -19,4 °C were included for Evansville and Indianapolis by looking into data base
370	A. albopictus	-22	2784	diapause	Houston	tropic	3	45	55	positive	no	field	no	no	204	larvae	yes	Experiment 1: Egg survival is presented as number of eggs surviving / total number of eggs (% sruvival)	Hawley	1989	Overwintering Survival of Aedes albopictus (Diptera: Culicidae) Eggs in Indiana	USA
371	A. albopictus	-22	3336	diapause	Houston	tropic	3	82	18	positive	no	field	no	no	105	larvae	yes	Experiment 1: Egg survival is presented as number of eggs surviving / total number of eggs (% sruvival)	Hawley	1989	Overwintering Survival of Aedes albopictus (Diptera: Culicidae) Eggs in Indiana	USA
372	A. albopictus	-22	1224	non-diapausing	Houston	tropic	3	1	99	positive	no	field	no	no	94	larvae	yes	Experiment 1: Egg survival is presented as number of eggs surviving / total number of eggs (% sruvival)	Hawley	1989	Overwintering Survival of Aedes albopictus (Diptera: Culicidae) Eggs in Indiana	USA
373	A. albopictus	-22	2784	non-diapausing	Houston	tropic	3	65	35	positive	no	field	no	no	89	larvae	yes	Experiment 1: Egg survival is presented as number of eggs surviving / total number of eggs (% sruvival)	Hawley	1989	Overwintering Survival of Aedes albopictus (Diptera: Culicidae) Eggs in Indiana	USA
374	A. albopictus	-22	3336	non-diapausing	Houston	tropic	3	95	5	positive	no	field	no	no	21	larvae	yes	Experiment 1: Egg survival is presented as number of eggs surviving / total number of eggs (% sruvival)	Hawley	1989	Overwintering Survival of Aedes albopictus (Diptera: Culicidae) Eggs in Indiana	USA
375	A. albopictus	-22	1224	diapause	Tokyo	tropic	bigger than 20	6	94	positive	no	field	no	no	390	larvae	yes	Experiment 1: Egg survival is presented as number of eggs surviving / total number of eggs (% sruvival)	Hawley	1989	Overwintering Survival of Aedes albopictus (Diptera: Culicidae) Eggs in Indiana	USA
376	A. albopictus	-22	2784	diapause	Tokyo	tropic	bigger than 20	9	91	positive	no	field	no	no	366	larvae	yes	Experiment 1: Egg survival is presented as number of eggs surviving / total number of eggs (% sruvival)	Hawley	1989	Overwintering Survival of Aedes albopictus (Diptera: Culicidae) Eggs in Indiana	USA
377	A. albopictus	-22	3336	diapause	Tokyo	tropic	bigger than 20	41	59	positive	no	field	no	no	368	larvae	yes	Experiment 1: Egg survival is presented as number of eggs surviving / total number of eggs (% sruvival)	Hawley	1989	Overwintering Survival of Aedes albopictus (Diptera: Culicidae) Eggs in Indiana	USA
378	A. albopictus	-22	1224	non-diapausing	Tokyo	tropic	bigger than 20	1	99	positive	no	field	no	no	89	larvae	yes	Experiment 1: Egg survival is presented as number of eggs surviving / total number of eggs (% sruvival)	Hawley	1989	Overwintering Survival of Aedes albopictus (Diptera: Culicidae) Eggs in Indiana	USA
379	A. albopictus	-22	2784	non-diapausing	Tokyo	tropic	bigger than 20	34	66	positive	no	field	no	no	35	larvae	yes	Experiment 1: Egg survival is presented as number of eggs surviving / total number of eggs (% sruvival)	Hawley	1989	Overwintering Survival of Aedes albopictus (Diptera: Culicidae) Eggs in Indiana	USA
380	A. albopictus	-22	3336	non-diapausing	Tokyo	tropic	bigger than 20	93	7	positive	no	field	no	no	44	larvae	yes	Experiment 1: Egg survival is presented as number of eggs surviving / total number of eggs (% sruvival)	Hawley	1989	Overwintering Survival of Aedes albopictus (Diptera: Culicidae) Eggs in Indiana	USA
381	A. albopictus	-22	1224	non-diapausing	Oahu, Hawaii	tropic	bigger than 20	3	97	positive	no	field	no	no	293	larvae	yes	Experiment 1: Egg survival is presented as number of eggs surviving / total number of eggs (% sruvival)	Hawley	1989	Overwintering Survival of Aedes albopictus (Diptera: Culicidae) Eggs in Indiana	USA
382	A. albopictus	-22	2784	non-diapausing	Oahu, Hawaii	tropic	bigger than 20	100	0	negative	no	field	no	no	131	larvae	yes	Experiment 1: Egg survival is presented as number of eggs surviving / total number of eggs (% sruvival)	Hawley	1989	Overwintering Survival of Aedes albopictus (Diptera: Culicidae) Eggs in Indiana	USA
383	A. albopictus	-22	3336	non-diapausing	Oahu, Hawaii	tropic	bigger than 20	100	0	negative	no	field	no	no	69	larvae	yes	Experiment 1: Egg survival is presented as number of eggs surviving / total number of eggs (% sruvival)	Hawley	1989	Overwintering Survival of Aedes albopictus (Diptera: Culicidae) Eggs in Indiana	USA
384	A. albopictus	-22	1224	non-diapausing	Malaysia (SABAH)	tropic	2	60	40	positive	no	field	no	no	70	larvae	yes	Experiment 1: Egg survival is presented as number of eggs surviving / total number of eggs (% sruvival)	Hawley	1989	Overwintering Survival of Aedes albopictus (Diptera: Culicidae) Eggs in Indiana	USA
385	A. albopictus	-22	2784	non-diapausing	Malaysia (SABAH)	tropic	2	100	0	negative	no	field	no	no	101	larvae	yes	Experiment 1: Egg survival is presented as number of eggs surviving / total number of eggs (% sruvival)	Hawley	1989	Overwintering Survival of Aedes albopictus (Diptera: Culicidae) Eggs in Indiana	USA
386	A. albopictus	-22	3336	non-diapausing	Malaysia (SABAH)	tropic	2	100	0	negative	no	field	no	no	226	larvae	yes	Experiment 1: Egg survival is presented as number of eggs surviving / total number of eggs (% sruvival)	Hawley	1989	Overwintering Survival of Aedes albopictus (Diptera: Culicidae) Eggs in Indiana	USA
387	A. albopictus	-15	1848	non-diapausing	Evansville (DUNN)	temperate	4	82	18	positive	7°C for 10 days	field	no	yes	309	larvae	yes	Experiment 2: Egg survival is presented as number of eggs surviving / total number of eggs (% sruvival)	Hawley	1989	Overwintering Survival of Aedes albopictus (Diptera: Culicidae) Eggs in Indiana	USA
388	A. albopictus	-19.4	1848	non-diapausing	Evansville (DUNN)	temperate	4	100	0	negative	7°C for 10 days	field	no	yes	88	larvae	yes	Experiment 2: Egg survival is presented as number of eggs surviving / total number of eggs (% sruvival)	Hawley	1989	Overwintering Survival of Aedes albopictus (Diptera: Culicidae) Eggs in Indiana	USA
389	A. albopictus	-22	1848	non-diapausing	Evansville (DUNN)	temperate	4	86	14	positive	7°C for 10 days	field	no	yes	364	larvae	yes	Experiment 2: Egg survival is presented as number of eggs surviving / total number of eggs (% sruvival)	Hawley	1989	Overwintering Survival of Aedes albopictus (Diptera: Culicidae) Eggs in Indiana	USA
390	A. albopictus	-15	1848	non-diapausing	Houston	tropic	4	99	1	positive	7°C for 10 days	field	no	yes	373	larvae	yes	Experiment 2: Egg survival is presented as number of eggs surviving / total number of eggs (% sruvival)	Hawley	1989	Overwintering Survival of Aedes albopictus (Diptera: Culicidae) Eggs in Indiana	USA
391	A. albopictus	-19.4	1848	non-diapausing	Houston	tropic	4	100	0	negative	7°C for 10 days	field	no	yes	18	larvae	yes	Experiment 2: Egg survival is presented as number of eggs surviving / total number of eggs (% sruvival)	Hawley	1989	Overwintering Survival of Aedes albopictus (Diptera: Culicidae) Eggs in Indiana	USA
392	A. albopictus	-22	1848	non-diapausing	Houston	tropic	4	94	6	positive	7°C for 10 days	field	no	yes	131	larvae	yes	Experiment 2: Egg survival is presented as number of eggs surviving / total number of eggs (% sruvival)	Hawley	1989	Overwintering Survival of Aedes albopictus (Diptera: Culicidae) Eggs in Indiana	USA
393	A. albopictus	-15	1848	non-diapausing	Indianapolis (INDY)	temperate	2	81	19	positive	7°C for 10 days	field	no	yes	112	larvae	yes	Experiment 2: Egg survival is presented as number of eggs surviving / total number of eggs (% sruvival)	Hawley	1989	Overwintering Survival of Aedes albopictus (Diptera: Culicidae) Eggs in Indiana	USA
394	A. albopictus	-19.4	1848	non-diapausing	Indianapolis (INDY)	temperate	2	100	0	negative	7°C for 10 days	field	no	yes	21	larvae	yes	Experiment 2: Egg survival is presented as number of eggs surviving / total number of eggs (% sruvival)	Hawley	1989	Overwintering Survival of Aedes albopictus (Diptera: Culicidae) Eggs in Indiana	USA
395	A. albopictus	-22	1848	non-diapausing	Indianapolis (INDY)	temperate	2	89	11	positive	7°C for 10 days	field	no	yes	379	larvae	yes	Experiment 2: Egg survival is presented as number of eggs surviving / total number of eggs (% sruvival)	Hawley	1989	Overwintering Survival of Aedes albopictus (Diptera: Culicidae) Eggs in Indiana	USA
396	A. albopictus	-15	1848	non-diapausing	Oahu, Hawaii	tropic	bigger than 20	98	2	positive	7°C for 10 days	field	no	yes	448	larvae	yes	Experiment 2: Egg survival is presented as number of eggs surviving / total number of eggs (% sruvival)	Hawley	1989	Overwintering Survival of Aedes albopictus (Diptera: Culicidae) Eggs in Indiana	USA
397	A. albopictus	-19.4	1848	non-diapausing	Oahu, Hawaii	tropic	bigger than 20	100	0	negative	7°C for 10 days	field	no	yes	718	larvae	yes	Experiment 2: Egg survival is presented as number of eggs surviving / total number of eggs (% sruvival)	Hawley	1989	Overwintering Survival of Aedes albopictus (Diptera: Culicidae) Eggs in Indiana	USA
398	A. albopictus	-22	1848	non-diapausing	Oahu, Hawaii	tropic	bigger than 20	98	2	positive	7°C for 10 days	field	no	yes	97	larvae	yes	Experiment 2: Egg survival is presented as number of eggs surviving / total number of eggs (% sruvival)	Hawley	1989	Overwintering Survival of Aedes albopictus (Diptera: Culicidae) Eggs in Indiana	USA
399	A. albopictus	-15	1848	non-diapausing	Malaysia (SABAH)	tropic	3	100	0	negative	7°C for 10 days	field	no	yes	356	larvae	yes	Experiment 2: Egg survival is presented as number of eggs surviving / total number of eggs (% sruvival)	Hawley	1989	Overwintering Survival of Aedes albopictus (Diptera: Culicidae) Eggs in Indiana	USA
400	A. albopictus	-19.4	1848	non-diapausing	Malaysia (SABAH)	tropic	3	100	0	negative	7°C for 10 days	field	no	yes	146	larvae	yes	Experiment 2: Egg survival is presented as number of eggs surviving / total number of eggs (% sruvival)	Hawley	1989	Overwintering Survival of Aedes albopictus (Diptera: Culicidae) Eggs in Indiana	USA
401	A. albopictus	-22	1848	non-diapausing	Malaysia (SABAH)	tropic	3	100	0	negative	7°C for 10 days	field	no	yes	1020	larvae	yes	Experiment 2: Egg survival is presented as number of eggs surviving / total number of eggs (% sruvival)	Hawley	1989	Overwintering Survival of Aedes albopictus (Diptera: Culicidae) Eggs in Indiana	USA
402	A. albopictus	-15	1848	non-diapausing	Tokyo	tropic	bigger than 20	40	60	positive	7°C for 10 days	field	no	yes	691	larvae	yes	Experiment 2: Egg survival is presented as number of eggs surviving / total number of eggs (% sruvival)	Hawley	1989	Overwintering Survival of Aedes albopictus (Diptera: Culicidae) Eggs in Indiana	USA
403	A. albopictus	-19.4	1848	non-diapausing	Tokyo	tropic	bigger than 20	100	0	negative	7°C for 10 days	field	no	yes	400	larvae	yes	Experiment 2: Egg survival is presented as number of eggs surviving / total number of eggs (% sruvival)	Hawley	1989	Overwintering Survival of Aedes albopictus (Diptera: Culicidae) Eggs in Indiana	USA
404	A. albopictus	-22	1848	non-diapausing	Tokyo	tropic	bigger than 20	69	31	positive	7°C for 10 days	field	no	yes	935	larvae	yes	Experiment 2: Egg survival is presented as number of eggs surviving / total number of eggs (% sruvival)	Hawley	1989	Overwintering Survival of Aedes albopictus (Diptera: Culicidae) Eggs in Indiana	USA
405	A. aegypti	-15	1848	non-diapausing	Columbus (FOSTER)	temperate	2	100	0	negative	7°C for 10 days	field	no	yes	414	larvae	yes	Experiment 2: Egg survival is presented as number of eggs surviving / total number of eggs (% sruvival)	Hawley	1989	Overwintering Survival of Aedes albopictus (Diptera: Culicidae) Eggs in Indiana	USA
406	A. aegypti	-19.4	1848	non-diapausing	Columbus (FOSTER)	temperate	2	100	0	negative	7°C for 10 days	field	no	yes	508	larvae	yes	Experiment 2: Egg survival is presented as number of eggs surviving / total number of eggs (% sruvival)	Hawley	1989	Overwintering Survival of Aedes albopictus (Diptera: Culicidae) Eggs in Indiana	USA
407	A. aegypti	-22	1848	non-diapausing	Columbus (FOSTER)	temperate	2	100	0	negative	7°C for 10 days	field	no	yes	290	larvae	yes	Experiment 2: Egg survival is presented as number of eggs surviving / total number of eggs (% sruvival)	Hawley	1989	Overwintering Survival of Aedes albopictus (Diptera: Culicidae) Eggs in Indiana	USA
408	A. albopictus	-15	1848	non-diapausing	Evansville (DUNN)	temperate	3	13	87	positive	7°C for 70 days	field	no	yes	309	larvae	yes	Experiment 3: Egg survival is presented as number of eggs surviving / total number of eggs (% sruvival)	Hawley	1989	Overwintering Survival of Aedes albopictus (Diptera: Culicidae) Eggs in Indiana	USA
409	A. albopictus	-19.4	1848	non-diapausing	Evansville (DUNN)	temperate	3	98	2	positive	7°C for 70 days	field	no	yes	88	larvae	yes	Experiment 3: Egg survival is presented as number of eggs surviving / total number of eggs (% sruvival)	Hawley	1989	Overwintering Survival of Aedes albopictus (Diptera: Culicidae) Eggs in Indiana	USA
410	A. albopictus	-22	1848	non-diapausing	Evansville (DUNN)	temperate	3	33	67	positive	7°C for 70 days	field	no	yes	364	larvae	yes	Experiment 3: Egg survival is presented as number of eggs surviving / total number of eggs (% sruvival)	Hawley	1989	Overwintering Survival of Aedes albopictus (Diptera: Culicidae) Eggs in Indiana	USA
411	A. albopictus	-22	1848	non-diapausing	Houston	tropic	4	91	9	positive	7°C for 70 days	field	no	yes	53	larvae	yes	Experiment 3: Egg survival is presented as number of eggs surviving / total number of eggs (% sruvival)	Hawley	1989	Overwintering Survival of Aedes albopictus (Diptera: Culicidae) Eggs in Indiana	USA
412	A. albopictus	-22	1848	non-diapausing	Tokyo- IKESHOJIB)	tropic	bigger than 20	98	2	positive	7°C for 70 days	field	no	yes	49	larvae	yes	Experiment 3: Egg survival is presented as number of eggs surviving / total number of eggs (% sruvival)	Hawley	1989	Overwintering Survival of Aedes albopictus (Diptera: Culicidae) Eggs in Indiana	USA
413	A. albopictus	-15	1848	non-diapausing	Indianapolis (INDY)	temperate	3	8	92	positive	7°C for 70 days	field	no	yes	273	larvae	yes	Experiment 3: Egg survival is presented as number of eggs surviving / total number of eggs (% sruvival)	Hawley	1989	Overwintering Survival of Aedes albopictus (Diptera: Culicidae) Eggs in Indiana	USA
414	A. albopictus	-19.4	1848	non-diapausing	Indianapolis (INDY)	temperate	3	89	11	positive	7°C for 70 days	field	no	yes	176	larvae	yes	Experiment 3: Egg survival is presented as number of eggs surviving / total number of eggs (% sruvival)	Hawley	1989	Overwintering Survival of Aedes albopictus (Diptera: Culicidae) Eggs in Indiana	USA
415	A. albopictus	-22	1848	non-diapausing	Indianapolis (INDY)	temperate	3	43	57	positive	7°C for 70 days	field	no	yes	116	larvae	yes	Experiment 3: Egg survival is presented as number of eggs surviving / total number of eggs (% sruvival)	Hawley	1989	Overwintering Survival of Aedes albopictus (Diptera: Culicidae) Eggs in Indiana	USA
416	A. albopictus	-15	1848	non-diapausing	Jacksonville	tropic	2	29	71	positive	7°C for 70 days	field	no	yes	71	larvae	yes	Experiment 3: Egg survival is presented as number of eggs surviving / total number of eggs (% sruvival)	Hawley	1989	Overwintering Survival of Aedes albopictus (Diptera: Culicidae) Eggs in Indiana	USA
417	A. albopictus	-19.4	1848	non-diapausing	Jacksonville	tropic	2	98	2	positive	7°C for 70 days	field	no	yes	2	larvae	yes	Experiment 3: Egg survival is presented as number of eggs surviving / total number of eggs (% sruvival)	Hawley	1989	Overwintering Survival of Aedes albopictus (Diptera: Culicidae) Eggs in Indiana	USA
418	A. albopictus	-22	1848	non-diapausing	Jacksonville	tropic	2	84	16	positive	7°C for 70 days	field	no	yes	89	larvae	yes	Experiment 3: Egg survival is presented as number of eggs surviving / total number of eggs (% sruvival)	Hawley	1989	Overwintering Survival of Aedes albopictus (Diptera: Culicidae) Eggs in Indiana	USA
419	A. albopictus	-15	1848	non-diapausing	Penang, Malaysia (MINDEN HGTS)	tropic	3	100	0	negative	7°C for 70 days	field	no	yes	122	larvae	yes	Experiment 3: Egg survival is presented as number of eggs surviving / total number of eggs (% sruvival)	Hawley	1989	Overwintering Survival of Aedes albopictus (Diptera: Culicidae) Eggs in Indiana	USA
420	A. albopictus	-19.4	1848	non-diapausing	Penang, Malaysia (MINDEN HGTS)	tropic	3	100	0	negative	7°C for 70 days	field	no	yes	70	larvae	yes	Experiment 3: Egg survival is presented as number of eggs surviving / total number of eggs (% sruvival)	Hawley	1989	Overwintering Survival of Aedes albopictus (Diptera: Culicidae) Eggs in Indiana	USA
421	A. albopictus	-22	1848	non-diapausing	Penang, Malaysia (MINDEN HGTS)	tropic	3	100	0	negative	7°C for 70 days	field	no	yes	203	larvae	yes	Experiment 3: Egg survival is presented as number of eggs surviving / total number of eggs (% sruvival)	Hawley	1989	Overwintering Survival of Aedes albopictus (Diptera: Culicidae) Eggs in Indiana	USA
422	A. albopictus	-15	1848	non-diapausing	New Orleans	tropic	3	25	75	positive	7°C for 70 days	field	no	yes	51	larvae	yes	Experiment 3: Egg survival is presented as number of eggs surviving / total number of eggs (% sruvival)	Hawley	1989	Overwintering Survival of Aedes albopictus (Diptera: Culicidae) Eggs in Indiana	USA
423	A. albopictus	-19.4	1848	non-diapausing	New Orleans	tropic	3	100	0	negative	7°C for 70 days	field	no	yes	4	larvae	yes	Experiment 3: Egg survival is presented as number of eggs surviving / total number of eggs (% sruvival)	Hawley	1989	Overwintering Survival of Aedes albopictus (Diptera: Culicidae) Eggs in Indiana	USA
424	A. albopictus	-22	1848	non-diapausing	New Orleans	tropic	3	92	8	positive	7°C for 70 days	field	no	yes	13	larvae	yes	Experiment 3: Egg survival is presented as number of eggs surviving / total number of eggs (% sruvival)	Hawley	1989	Overwintering Survival of Aedes albopictus (Diptera: Culicidae) Eggs in Indiana	USA
425	A. albopictus	-15	1848	non-diapausing	Oahu, Hawaii	tropic	bigger than 20	100	0	negative	7°C for 70 days	field	no	yes	49	larvae	yes	Experiment 3: Egg survival is presented as number of eggs surviving / total number of eggs (% sruvival)	Hawley	1989	Overwintering Survival of Aedes albopictus (Diptera: Culicidae) Eggs in Indiana	USA
426	A. albopictus	-19.4	1848	non-diapausing	Oahu, Hawaii	tropic	bigger than 20	97	3	positive	7°C for 70 days	field	no	yes	168	larvae	yes	Experiment 3: Egg survival is presented as number of eggs surviving / total number of eggs (% sruvival)	Hawley	1989	Overwintering Survival of Aedes albopictus (Diptera: Culicidae) Eggs in Indiana	USA
427	A. albopictus	-22	1848	non-diapausing	Oahu, Hawaii	tropic	bigger than 20	100	0	negative	7°C for 70 days	field	no	yes	519	larvae	yes	Experiment 3: Egg survival is presented as number of eggs surviving / total number of eggs (% sruvival)	Hawley	1989	Overwintering Survival of Aedes albopictus (Diptera: Culicidae) Eggs in Indiana	USA
428	A. aegypti	-15	1848	non-diapausing	caribbeean origin 1930, ROCK	tropic	bigger than 60	100	0	negative	7°C for 70 days	field	no	yes	280	larvae	yes	Experiment 3: Egg survival is presented as number of eggs surviving / total number of eggs (% sruvival)	Hawley	1989	Overwintering Survival of Aedes albopictus (Diptera: Culicidae) Eggs in Indiana	USA
429	A. aegypti	-19.4	1848	non-diapausing	caribbeean origin 1930, ROCK	tropic	bigger than 60	100	0	negative	7°C for 70 days	field	no	yes	49	larvae	yes	Experiment 3: Egg survival is presented as number of eggs surviving / total number of eggs (% sruvival)	Hawley	1989	Overwintering Survival of Aedes albopictus (Diptera: Culicidae) Eggs in Indiana	USA
430	A. aegypti	-22	1848	non-diapausing	caribbeean origin 1930, ROCK	tropic	bigger than 60	100	0	negative	7°C for 70 days	field	no	yes	345	larvae	yes	Experiment 3: Egg survival is presented as number of eggs surviving / total number of eggs (% sruvival)	Hawley	1989	Overwintering Survival of Aedes albopictus (Diptera: Culicidae) Eggs in Indiana	USA
431	A. albopictus	-22	2880	diapause	Indianapolis (INDY)	temperate	4	95	5	positive	no	field	no	no	274	larvae	yes	Experiment 4: Egg survival is presented as number of eggs surviving / total number of eggs (% sruvival)	Hawley	1989	Overwintering Survival of Aedes albopictus (Diptera: Culicidae) Eggs in Indiana	USA
432	A. albopictus	-22	2880	non-diapausing	Indianapolis (INDY)	temperate	4	100	0	negative	no	field	no	no	113	larvae	yes	Experiment 4: Egg survival is presented as number of eggs surviving / total number of eggs (% sruvival)	Hawley	1989	Overwintering Survival of Aedes albopictus (Diptera: Culicidae) Eggs in Indiana	USA
433	A. albopictus	-22	2880	diapause	Chicago, DOMINICK	temperate	2	100	0	negative	no	field	no	no	219	larvae	yes	Experiment 4: Egg survival is presented as number of eggs surviving / total number of eggs (% sruvival)	Hawley	1989	Overwintering Survival of Aedes albopictus (Diptera: Culicidae) Eggs in Indiana	USA
434	A. albopictus	-22	2880	non-diapausing	Chicago, DOMINICK	temperate	2	100	0	negative	no	field	no	no	1206	larvae	yes	Experiment 4: Egg survival is presented as number of eggs surviving / total number of eggs (% sruvival)	Hawley	1989	Overwintering Survival of Aedes albopictus (Diptera: Culicidae) Eggs in Indiana	USA
435	A. albopictus	-22	2880	unclear	Houston	tropic	5	100	0	negative	no	field	no	no	351	larvae	yes	Experiment 4: Egg survival is presented as number of eggs surviving / total number of eggs (% sruvival)	Hawley	1989	Overwintering Survival of Aedes albopictus (Diptera: Culicidae) Eggs in Indiana	USA
436	A. albopictus	-22	2880	unclear	Houston	tropic	5	100	0	negative	no	field	no	no	154	larvae	yes	Experiment 4: Egg survival is presented as number of eggs surviving / total number of eggs (% sruvival)	Hawley	1989	Overwintering Survival of Aedes albopictus (Diptera: Culicidae) Eggs in Indiana	USA
437	A. albopictus	-22	2880	non-diapausing	Malaysia (SABAH)	tropic	3	100	0	negative	no	field	no	no	82	larvae	yes	Experiment 4: Egg survival is presented as number of eggs surviving / total number of eggs (% sruvival)	Hawley	1989	Overwintering Survival of Aedes albopictus (Diptera: Culicidae) Eggs in Indiana	USA
438	A. albopictus	-22	2880	non-diapausing	Santa Tereza, Espirito Santo, Brazil (TEREZA 2)	tropic	3	100	0	negative	no	field	no	no	119	larvae	yes	Experiment 4: Egg survival is presented as number of eggs surviving / total number of eggs (% sruvival)	Hawley	1989	Overwintering Survival of Aedes albopictus (Diptera: Culicidae) Eggs in Indiana	USA
439	A. aegypti	-22	2880	non-diapausing	Columbus (FOSTER)	temperate	3	100	0	negative	no	field	no	no	320	larvae	yes	Experiment 4: Egg survival is presented as number of eggs surviving / total number of eggs (% sruvival)	Hawley	1989	Overwintering Survival of Aedes albopictus (Diptera: Culicidae) Eggs in Indiana	USA
440	A. aegypti	-1.1	2976	non-diapausing	unclear	unclear	unclear	67.3	32.7	positive	no	field	yes (46 containers under different conditions)	no	7395	unclear	no	shown: totally percent hatch; only lowest temperatures shown; (replicates: 46 containers under different conditions)	Hatchett	1946	Winter Survival of Aedes aegypti ( L .) in Houston, Texas.	USA
441	A. aegypti	-3.333	24	non-diapausing	unclear	unclear	unclear	90	10	positive	no, dried for 48 hours	laboratory	no	yes	100	unclear	no	in publication total hatch in numbers is shown, we calculated total percent of hatch. 100 eggs per replicate.	Hatchett	1946	Winter Survival of Aedes aegypti ( L .) in Houston, Texas.	USA
442	A. aegypti	-3.333	48	non-diapausing	unclear	unclear	unclear	100	0	negative	no, dried for 48 hours	laboratory	no	yes	100	unclear	no	in publication total hatch in numbers is shown, we calculated total percent of hatch. 100 eggs per replicate.	Hatchett	1946	Winter Survival of Aedes aegypti ( L .) in Houston, Texas.	USA
443	A. aegypti	-3.333	24	non-diapausing	unclear	unclear	unclear	100	0	negative	no, not dried	laboratory	no	yes	100	unclear	no	in publication total hatch in numbers is shown, we calculated total percent of hatch. 100 eggs per replicate.	Hatchett	1946	Winter Survival of Aedes aegypti ( L .) in Houston, Texas.	USA
444	A. aegypti	-3.333	48	non-diapausing	unclear	unclear	unclear	100	0	negative	no, not dried	laboratory	no	yes	100	unclear	no	in publication total hatch in numbers is shown, we calculated total percent of hatch. 100 eggs per replicate.	Hatchett	1946	Winter Survival of Aedes aegypti ( L .) in Houston, Texas.	USA
445	A. aegypti	-13.3	3408	non-diapausing	Stillwater	unclear	unclear	not many	large number	positive	no	field	no, not really maybe two batches of eggs on two papers in one bottle	no	200-300	adult	no	meterological data seems to be from meteorological records and not from the sampling sites. Accordingly temperature could have beenn higher or lower. Only lowest temperature is shown. Not clear documentation of amount of hatched eggs.	Rozeboom	1938	The overwintering of Aedes aegypti L. in Stillwater Oklahoma	USA
446	A. aegypti	-13.3	2568	non-diapausing	Stillwater	unclear	unclear	high	one larvae	positive	no	field	no	no	unclear	adult	no	meterological data seems to be from meteorological records and not from the sampling sites. Accordingly temperature could have beenn higher or lower. Only lowest temperature is shown. Not clear documentation of amount of hatched eggs.	Rozeboom	1938	The overwintering of Aedes aegypti L. in Stillwater Oklahoma	USA
447	A. aegypti	-5.5	6	non-diapausing	unclear	unclear	unclear	high	some	positive	no	laboratory	20	yes	50	pupae	no	not clear documentation of amount of hatched eggs. 50 eggs per replicate	Davis	1931	The effects of heat and of cold upon Aedes (stegomyia) aeqypti	USA
448	A. aegypti	-5.5	48	non-diapausing	unclear	unclear	unclear	100	0	negative	no	laboratory	20	yes	50	pupae	no	not clear documentation of amount of hatched eggs. 50 eggs per replicate	Davis	1931	The effects of heat and of cold upon Aedes (stegomyia) aeqypti	USA
449	A. albopictus	-1.9	24	non-diapausing	singapore laboratorystrain	tropic	unclear	91.791	8.20896	positive	no	laboratory	14-24	yes	71-162	larvae	no	F1 of transal study; normalized hatching rates shown in figures; the data here are raw data in % from authors	Kreß	2017	Cold tolerance of the Asian tiger mosquito Aedes albopictus and its response to epigenetic alterations	Germany
450	A. albopictus	-1.9	48	non-diapausing	singapore laboratorystrain	tropic	unclear	96.5986	3.40136	positive	no	laboratory	14-24	yes	71-162	larvae	no	F1 of transal study; normalized hatching rates shown in figures; the data here are raw data in % from authors	Kreß	2017	Cold tolerance of the Asian tiger mosquito Aedes albopictus and its response to epigenetic alterations	Germany
451	A. albopictus	-1.9	72	non-diapausing	singapore laboratorystrain	tropic	unclear	98.4615	1.53846	positive	no	laboratory	14-24	yes	71-162	larvae	no	F1 of transal study; normalized hatching rates shown in figures; the data here are raw data in % from authors	Kreß	2017	Cold tolerance of the Asian tiger mosquito Aedes albopictus and its response to epigenetic alterations	Germany
452	A. albopictus	-1.9	96	non-diapausing	singapore laboratorystrain	tropic	unclear	96.3504	3.64964	positive	no	laboratory	14-24	yes	71-162	larvae	no	F1 of transal study; normalized hatching rates shown in figures; the data here are raw data in % from authors	Kreß	2017	Cold tolerance of the Asian tiger mosquito Aedes albopictus and its response to epigenetic alterations	Germany
453	A. albopictus	-1.9	120	non-diapausing	singapore laboratorystrain	tropic	unclear	95.3846	4.61538	positive	no	laboratory	14-24	yes	71-162	larvae	no	F1 of transal study; normalized hatching rates shown in figures; the data here are raw data in % from authors	Kreß	2017	Cold tolerance of the Asian tiger mosquito Aedes albopictus and its response to epigenetic alterations	Germany
454	A. albopictus	-1.9	168	non-diapausing	singapore laboratorystrain	tropic	unclear	99.3506	0.649351	positive	no	laboratory	14-24	yes	71-162	larvae	no	F1 of transal study; normalized hatching rates shown in figures; the data here are raw data in % from authors	Kreß	2017	Cold tolerance of the Asian tiger mosquito Aedes albopictus and its response to epigenetic alterations	Germany
455	A. albopictus	-1.9	216	non-diapausing	singapore laboratorystrain	tropic	unclear	97.9	2.1	positive	no	laboratory	14-24	yes	71-162	larvae	no	F1 of transal study; normalized hatching rates shown in figures; the data here are raw data in % from authors	Kreß	2017	Cold tolerance of the Asian tiger mosquito Aedes albopictus and its response to epigenetic alterations	Germany
456	A. albopictus	-1.9	264	non-diapausing	singapore laboratorystrain	tropic	unclear	98.1	1.9	positive	no	laboratory	14-24	yes	71-162	larvae	no	F1 of transal study; normalized hatching rates shown in figures; the data here are raw data in % from authors	Kreß	2017	Cold tolerance of the Asian tiger mosquito Aedes albopictus and its response to epigenetic alterations	Germany
457	A. albopictus	-1.9	24	non-diapausing	singapore laboratorystrain	tropic	unclear	70	30	positive	no	laboratory	14-24	yes	71-162	larvae	no	F1 of transal study; normalized hatching rates shown in figures; the data here are raw data in % from authors	Kreß	2017	Cold tolerance of the Asian tiger mosquito Aedes albopictus and its response to epigenetic alterations	Germany
458	A. albopictus	-1.9	48	non-diapausing	singapore laboratorystrain	tropic	unclear	77.5	22.5	positive	no	laboratory	14-24	yes	71-162	larvae	no	F2 of transal study; normalized hatching rates shown in figures; the data here are raw data in % from authors	Kreß	2017	Cold tolerance of the Asian tiger mosquito Aedes albopictus and its response to epigenetic alterations	Germany
459	A. albopictus	-1.9	72	non-diapausing	singapore laboratorystrain	tropic	unclear	89.1667	10.8333	positive	no	laboratory	14-24	yes	71-162	larvae	no	F2 of transal study; normalized hatching rates shown in figures; the data here are raw data in % from authors	Kreß	2017	Cold tolerance of the Asian tiger mosquito Aedes albopictus and its response to epigenetic alterations	Germany
460	A. albopictus	-1.9	96	non-diapausing	singapore laboratorystrain	tropic	unclear	90	10	positive	no	laboratory	14-24	yes	71-162	larvae	no	F2 of transal study; normalized hatching rates shown in figures; the data here are raw data in % from authors	Kreß	2017	Cold tolerance of the Asian tiger mosquito Aedes albopictus and its response to epigenetic alterations	Germany
461	A. albopictus	-1.9	120	non-diapausing	singapore laboratorystrain	tropic	unclear	95	5	positive	no	laboratory	14-24	yes	71-162	larvae	no	F2 of transal study; normalized hatching rates shown in figures; the data here are raw data in % from authors	Kreß	2017	Cold tolerance of the Asian tiger mosquito Aedes albopictus and its response to epigenetic alterations	Germany
462	A. albopictus	-1.9	168	non-diapausing	singapore laboratorystrain	tropic	unclear	92.5	7.5	positive	no	laboratory	14-24	yes	71-162	larvae	no	F2 of transal study; normalized hatching rates shown in figures; the data here are raw data in % from authors	Kreß	2017	Cold tolerance of the Asian tiger mosquito Aedes albopictus and its response to epigenetic alterations	Germany
463	A. albopictus	-1.9	192	non-diapausing	singapore laboratorystrain	tropic	unclear	93.3333	6.66667	positive	no	laboratory	14-24	yes	71-162	larvae	no	F2 of transal study; normalized hatching rates shown in figures; the data here are raw data in % from authors	Kreß	2017	Cold tolerance of the Asian tiger mosquito Aedes albopictus and its response to epigenetic alterations	Germany
464	A. albopictus	-1.9	216	non-diapausing	singapore laboratorystrain	tropic	unclear	95	5	positive	no	laboratory	14-24	yes	71-162	larvae	no	F2 of transal study; normalized hatching rates shown in figures; the data here are raw data in % from authors	Kreß	2017	Cold tolerance of the Asian tiger mosquito Aedes albopictus and its response to epigenetic alterations	Germany
465	A. albopictus	-1.9	240	non-diapausing	singapore laboratorystrain	tropic	unclear	96.6667	3.33333	positive	no	laboratory	14-24	yes	71-162	larvae	no	F2 of transal study; normalized hatching rates shown in figures; the data here are raw data in % from authors	Kreß	2017	Cold tolerance of the Asian tiger mosquito Aedes albopictus and its response to epigenetic alterations	Germany
466	A. albopictus	-15	4320	diapause	Indianapolis (INDY)	temperate	9	100	0	negative	no	field	no	no	75-331	larvae	yes	Experiment 1: 1991-92. all between 5-155 m	Hanson	1995	Field Overwinter survivorship of Aedes albopictus eggs in Japan	USA
467	A. albopictus	-15	4320	diapause	Kagoshima	tropic	5	100	0	negative	no	field	no	no	75-331	larvae	yes	Experiment 1: 1991-92. all between 5-155 m	Hanson	1995	Field Overwinter survivorship of Aedes albopictus eggs in Japan	USA
468	A. albopictus	-15	4320	diapause	Zama	tropic	9	100	0	negative	no	field	no	no	75-331	larvae	yes	Experiment 1: 1991-92. all between 5-155 m	Hanson	1995	Field Overwinter survivorship of Aedes albopictus eggs in Japan	USA
469	A. albopictus	-15	4320	diapause	Penang, Malaysia	tropic	3	100	0	negative	no	field	no	no	75-331	larvae	yes	Experiment 1: 1991-92. all between 5-155 m	Hanson	1995	Field Overwinter survivorship of Aedes albopictus eggs in Japan	USA
470	A. albopictus	-15	4320	diapause	Singapore AMOY	tropic	5	100	0	negative	no	field	no	no	75-331	larvae	yes	Experiment 1: 1991-92. all between 5-155 m	Hanson	1995	Field Overwinter survivorship of Aedes albopictus eggs in Japan	USA
471	A. albopictus	-10	4320	diapause	Indianapolis (INDY)	temperate	9	27.4576	72.5424	positive	no	field	no	no	75-331	larvae	yes	Experiment 1: 1991-92. all between 5-155 m	Hanson	1995	Field Overwinter survivorship of Aedes albopictus eggs in Japan	USA
472	A. albopictus	-10	4320	diapause	Kagoshima	temperate	5	13.8136	86.1864	positive	no	field	no	no	75-331	larvae	yes	Experiment 1: 1991-92. all between 5-155 m	Hanson	1995	Field Overwinter survivorship of Aedes albopictus eggs in Japan	USA
473	A. albopictus	-10	4320	diapause	Zama	tropic	9	17.8814	82.1186	positive	no	field	no	no	75-331	larvae	yes	Experiment 1: 1991-92. all between 5-155 m	Hanson	1995	Field Overwinter survivorship of Aedes albopictus eggs in Japan	USA
474	A. albopictus	-10	4320	diapause	Penang, Malaysia	tropic	3	89.7458	10.2542	positive	no	field	no	no	75-331	larvae	yes	Experiment 1: 1991-92. all between 5-155 m	Hanson	1995	Field Overwinter survivorship of Aedes albopictus eggs in Japan	USA
475	A. albopictus	-10	4320	diapause	Singapore AMOY	tropic	5	100	0	negative	no	field	no	no	75-331	larvae	yes	Experiment 1: 1991-92. all between 5-155 m	Hanson	1995	Field Overwinter survivorship of Aedes albopictus eggs in Japan	USA
476	A. albopictus	-5	4320	diapause	Indianapolis (INDY)	temperate	9	18.5593	81.4407	positive	no	field	no	no	75-331	larvae	yes	Experiment 1: 1991-92. all between 5-155 m	Hanson	1995	Field Overwinter survivorship of Aedes albopictus eggs in Japan	USA
477	A. albopictus	-5	4320	diapause	Kagoshima	tropic	5	11.5254	88.4746	positive	no	field	no	no	75-331	larvae	yes	Experiment 1: 1991-92. all between 5-155 m	Hanson	1995	Field Overwinter survivorship of Aedes albopictus eggs in Japan	USA
478	A. albopictus	-5	4320	diapause	Zama	tropic	9	6.52542	93.4746	positive	no	field	no	no	75-331	larvae	yes	Experiment 1: 1991-92. all between 5-155 m	Hanson	1995	Field Overwinter survivorship of Aedes albopictus eggs in Japan	USA
479	A. albopictus	-5	4320	diapause	Penang, Malaysia	tropic	3	90.1695	9.83051	positive	no	field	no	no	75-331	larvae	yes	Experiment 1: 1991-92. all between 5-155 m	Hanson	1995	Field Overwinter survivorship of Aedes albopictus eggs in Japan	USA
480	A. albopictus	-5	4320	diapause	Singapore AMOY	tropic	5	91.8644	8.13559	positive	no	field	no	no	75-331	larvae	yes	Experiment 1: 1991-92. all between 5-155 m	Hanson	1995	Field Overwinter survivorship of Aedes albopictus eggs in Japan	USA
481	A. albopictus	-1	4320	diapause	Indianapolis (INDY)	temperate	9	15.4237	84.5763	positive	no	field	no	no	75-331	larvae	yes	Experiment 1: 1991-92. all between 5-155 m	Hanson	1995	Field Overwinter survivorship of Aedes albopictus eggs in Japan	USA
482	A. albopictus	-1	4320	diapause	Kagoshima	tropic	5	11.5254	88.4746	positive	no	field	no	no	75-331	larvae	yes	Experiment 1: 1991-92. all between 5-155 m	Hanson	1995	Field Overwinter survivorship of Aedes albopictus eggs in Japan	USA
483	A. albopictus	-1	4320	diapause	Zama	tropic	9	6.18644	93.8136	positive	no	field	no	no	75-331	larvae	yes	Experiment 1: 1991-92. all between 5-155 m	Hanson	1995	Field Overwinter survivorship of Aedes albopictus eggs in Japan	USA
484	A. albopictus	-1	4320	diapause	Penang, Malaysia	tropic	3	85.4237	14.5763	positive	no	field	no	no	75-331	larvae	yes	Experiment 1: 1991-92. all between 5-155 m	Hanson	1995	Field Overwinter survivorship of Aedes albopictus eggs in Japan	USA
485	A. albopictus	-1	4320	diapause	Singapore AMOY	tropic	5	93.5593	6.44068	positive	no	field	no	no	75-331	larvae	yes	Experiment 1: 1991-92. all between 5-155 m	Hanson	1995	Field Overwinter survivorship of Aedes albopictus eggs in Japan	USA
486	A. albopictus	-2	4320	diapause	Indianapolis (INDY)	temperate	9	4.74576	95.2542	positive	no	field	no	no	75-331	larvae	yes	Experiment 1: 1991-92. all between 5-155 m	Hanson	1995	Field Overwinter survivorship of Aedes albopictus eggs in Japan	USA
487	A. albopictus	-2	4320	diapause	Kagoshima	tropic	5	6.94915	93.0508	positive	no	field	no	no	75-331	larvae	yes	Experiment 1: 1991-92. all between 5-155 m	Hanson	1995	Field Overwinter survivorship of Aedes albopictus eggs in Japan	USA
488	A. albopictus	-2	4320	diapause	Zama	tropic	9	5.50847	94.4915	positive	no	field	no	no	75-331	larvae	yes	Experiment 1: 1991-92. all between 5-155 m	Hanson	1995	Field Overwinter survivorship of Aedes albopictus eggs in Japan	USA
489	A. albopictus	-2	4320	diapause	Penang, Malaysia	tropic	3	10.2542	89.7458	positive	no	field	no	no	75-331	larvae	yes	Experiment 1: 1991-92. all between 5-155 m	Hanson	1995	Field Overwinter survivorship of Aedes albopictus eggs in Japan	USA
490	A. albopictus	-2	4320	diapause	Singapore AMOY	tropic	5	10.2542	89.7458	positive	no	field	no	no	111-308	larvae	yes	Experiment 2:1992-1993. all between 5-980m	Hanson	1995	Field Overwinter survivorship of Aedes albopictus eggs in Japan	USA
491	A. albopictus	-9	4320	diapause	Indianapolis (INDY)	temperate	9	12.3195	87.6805	positive	no	field	no	no	111-308	larvae	yes	Experiment 2:1992-1993. all between 5-980m	Hanson	1995	Field Overwinter survivorship of Aedes albopictus eggs in Japan	USA
492	A. albopictus	-9	4320	diapause	Kagoshima	tropic	5	16.9924	83.0076	positive	no	field	no	no	111-308	larvae	yes	Experiment 2:1992-1993. all between 5-980m	Hanson	1995	Field Overwinter survivorship of Aedes albopictus eggs in Japan	USA
493	A. albopictus	-9	4320	diapause	Zama	tropic	9	19.2863	80.7137	positive	no	field	no	no	111-308	larvae	yes	Experiment 2:1992-1993. all between 5-980m	Hanson	1995	Field Overwinter survivorship of Aedes albopictus eggs in Japan	USA
494	A. albopictus	-9	4320	diapause	Penang, Malaysia	tropic	3	100	0	negative	no	field	no	no	111-308	larvae	yes	Experiment 2:1992-1993. all between 5-980m	Hanson	1995	Field Overwinter survivorship of Aedes albopictus eggs in Japan	USA
495	A. albopictus	-9	4320	diapause	Singapore AMOY	tropic	5	100	0	negative	no	field	no	no	111-308	larvae	yes	Experiment 2:1992-1993. all between 5-980m	Hanson	1995	Field Overwinter survivorship of Aedes albopictus eggs in Japan	USA
496	A. albopictus	-8	4320	diapause	Indianapolis (INDY)	temperate	9	12.069	87.931	positive	no	field	no	no	111-308	larvae	yes	Experiment 2:1992-1993. all between 5-980m	Hanson	1995	Field Overwinter survivorship of Aedes albopictus eggs in Japan	USA
497	A. albopictus	-8	4320	diapause	Kagoshima	tropic	5	16.2562	83.7438	positive	no	field	no	no	111-308	larvae	yes	Experiment 2:1992-1993. all between 5-980m	Hanson	1995	Field Overwinter survivorship of Aedes albopictus eggs in Japan	USA
498	A. albopictus	-8	4320	diapause	Zama	tropic	9	20.5255	79.4745	positive	no	field	no	no	111-308	larvae	yes	Experiment 2:1992-1993. all between 5-980m	Hanson	1995	Field Overwinter survivorship of Aedes albopictus eggs in Japan	USA
499	A. albopictus	-8	4320	diapause	Penang, Malaysia	tropic	3	100	0	negative	no	field	no	no	111-308	larvae	yes	Experiment 2:1992-1993. all between 5-980m	Hanson	1995	Field Overwinter survivorship of Aedes albopictus eggs in Japan	USA
500	A. albopictus	-8	4320	diapause	Singapore AMOY	tropic	5	100	0	negative	no	field	no	no	111-308	larvae	yes	Experiment 2:1992-1993. all between 5-980m	Hanson	1995	Field Overwinter survivorship of Aedes albopictus eggs in Japan	USA
501	A. albopictus	-2	4320	diapause	Indianapolis (INDY)	temperate	9	8.97858	91.0214	positive	no	field	no	no	111-308	larvae	yes	Experiment 2:1992-1993. all between 5-980m	Hanson	1995	Field Overwinter survivorship of Aedes albopictus eggs in Japan	USA
502	A. albopictus	-2	4320	diapause	Kagoshima	tropic	5	10.1318	89.8682	positive	no	field	no	no	111-308	larvae	yes	Experiment 2:1992-1993. all between 5-980m	Hanson	1995	Field Overwinter survivorship of Aedes albopictus eggs in Japan	USA
503	A. albopictus	-2	4320	diapause	Zama	tropic	9	5.93081	94.0692	positive	no	field	no	no	111-308	larvae	yes	Experiment 2:1992-1993. all between 5-980m	Hanson	1995	Field Overwinter survivorship of Aedes albopictus eggs in Japan	USA
504	A. albopictus	-2	4320	diapause	Penang, Malaysia	tropic	3	100	0	negative	no	field	no	no	111-308	larvae	yes	Experiment 2:1992-1993. all between 5-980m	Hanson	1995	Field Overwinter survivorship of Aedes albopictus eggs in Japan	USA
505	A. albopictus	-2	4320	diapause	Singapore AMOY	tropic	5	100	0	negative	no	field	no	no	111-308	larvae	yes	Experiment 2:1992-1993. all between 5-980m	Hanson	1995	Field Overwinter survivorship of Aedes albopictus eggs in Japan	USA
506	A. albopictus	-2	4320	diapause	Indianapolis (INDY)	temperate	9	16.4589	16.4589	positive	no	field	no	no	111-308	larvae	yes	Experiment 2:1992-1993. all between 5-980m	Hanson	1995	Field Overwinter survivorship of Aedes albopictus eggs in Japan	USA
507	A. albopictus	-2	4320	diapause	Kagoshima	tropic	5	10.1413	10.1413	positive	no	field	no	no	111-308	larvae	yes	Experiment 2:1992-1993. all between 5-980m	Hanson	1995	Field Overwinter survivorship of Aedes albopictus eggs in Japan	USA
508	A. albopictus	-2	4320	diapause	Zama	tropic	9	4.98753	4.98753	positive	no	field	no	no	111-308	larvae	yes	Experiment 2:1992-1993. all between 5-980m	Hanson	1995	Field Overwinter survivorship of Aedes albopictus eggs in Japan	USA
509	A. albopictus	-2	4320	diapause	Penang, Malaysia	tropic	3	95.1787	95.1787	positive	no	field	no	no	111-308	larvae	yes	Experiment 2:1992-1993. all between 5-980m	Hanson	1995	Field Overwinter survivorship of Aedes albopictus eggs in Japan	USA
510	A. albopictus	-2	4320	diapause	Singapore AMOY	tropic	5	100	0	positive	no	field	no	no	111-308	larvae	yes	Experiment 2:1992-1993. all between 5-980m	Hanson	1995	Field Overwinter survivorship of Aedes albopictus eggs in Japan	USA
511	A. albopictus	-1	600	diapause	Indianapolis (INDY)	temperate	unclear	8.4004	91.5996	positive	no	field	no	yes	33-351	larvae	no	Experiment where hybrid populations between tropic and temeperate were brought together.	Hanson	1993	Reducing the Overwintering ability of Aedes albopictus by male release	USA
512	A. albopictus	-4	1104	diapause	Indianapolis (INDY)	temperate	unclear	5.28169	94.7183	positive	no	field	no	yes	33-351	larvae	no	Experiment where hybrid populations between tropic and temeperate were brought together.	Hanson	1993	Reducing the Overwintering ability of Aedes albopictus by male release	USA
513	A. albopictus	-8	2448	diapause	Indianapolis (INDY)	temperate	unclear	33.501	66.499	positive	no	field	no	yes	33-351	larvae	no	Experiment where hybrid populations between tropic and temeperate were brought together.	Hanson	1993	Reducing the Overwintering ability of Aedes albopictus by male release	USA
514	A. albopictus	-11	3384	diapause	Indianapolis (INDY)	temperate	unclear	39.4366	60.5634	positive	no	field	no	yes	33-351	larvae	no	Experiment where hybrid populations between tropic and temeperate were brought together.	Hanson	1993	Reducing the Overwintering ability of Aedes albopictus by male release	USA
515	A. albopictus	-3	4080	diapause	Indianapolis (INDY)	temperate	unclear	40.0905	59.9095	positive	no	field	no	yes	33-351	larvae	no	Experiment where hybrid populations between tropic and temeperate were brought together.	Hanson	1993	Reducing the Overwintering ability of Aedes albopictus by male release	USA
516	A. albopictus	-1	600	diapause	East-Sant-Louis (ESL1)	tropic	unclear	15.2414	84.7586	positive	no	field	no	yes	33-351	larvae	no	Experiment where hybrid populations between tropic and temeperate were brought together.	Hanson	1993	Reducing the Overwintering ability of Aedes albopictus by male release	USA
517	A. albopictus	-4	1104	diapause	East-Sant-Louis (ESL1)	tropic	unclear	11.2676	88.7324	positive	no	field	no	yes	33-351	larvae	no	Experiment where hybrid populations between tropic and temeperate were brought together.	Hanson	1993	Reducing the Overwintering ability of Aedes albopictus by male release	USA
518	A. albopictus	-8	2448	diapause	East-Sant-Louis (ESL1)	tropic	unclear	53.3199	46.6801	positive	no	field	no	yes	33-351	larvae	no	Experiment where hybrid populations between tropic and temeperate were brought together.	Hanson	1993	Reducing the Overwintering ability of Aedes albopictus by male release	USA
519	A. albopictus	-11	3384	diapause	East-Sant-Louis (ESL1)	tropic	unclear	55.7344	44.2656	positive	no	field	no	yes	33-351	larvae	no	Experiment where hybrid populations between tropic and temeperate were brought together.	Hanson	1993	Reducing the Overwintering ability of Aedes albopictus by male release	USA
520	A. albopictus	-3	4080	diapause	East-Sant-Louis (ESL1)	tropic	unclear	44.3159	55.6841	positive	no	field	no	yes	33-351	larvae	no	Experiment where hybrid populations between tropic and temeperate were brought together.	Hanson	1993	Reducing the Overwintering ability of Aedes albopictus by male release	USA
521	A. albopictus	-1	600	diapause	HYBRID	intermediate	unclear	5.08048	94.9195	positive	no	field	no	yes	33-351	larvae	no	Experiment where hybrid populations between tropic and temeperate were brought together.	Hanson	1993	Reducing the Overwintering ability of Aedes albopictus by male release	USA
522	A. albopictus	-4	1104	diapause	HYBRID	intermediate	unclear	6.18712	93.8129	positive	no	field	no	yes	33-351	larvae	no	Experiment where hybrid populations between tropic and temeperate were brought together.	Hanson	1993	Reducing the Overwintering ability of Aedes albopictus by male release	USA
523	A. albopictus	-8	2448	diapause	HYBRID	intermediate	unclear	76.9115	23.0885	positive	no	field	no	yes	33-351	larvae	no	Experiment where hybrid populations between tropic and temeperate were brought together.	Hanson	1993	Reducing the Overwintering ability of Aedes albopictus by male release	USA
524	A. albopictus	-11	3384	diapause	HYBRID	intermediate	unclear	67.8571	32.1429	positive	no	field	no	yes	33-351	larvae	no	Experiment where hybrid populations between tropic and temeperate were brought together.	Hanson	1993	Reducing the Overwintering ability of Aedes albopictus by male release	USA
525	A. albopictus	-3	4080	diapause	HYBRID	intermediate	unclear	71.6298	28.3702	positive	no	field	no	yes	33-351	larvae	no	Experiment where hybrid populations between tropic and temeperate were brought together.	Hanson	1993	Reducing the Overwintering ability of Aedes albopictus by male release	USA
526	A. albopictus	-1	600	diapause	Malaysia (SABAH)	tropic	unclear	24.2455	75.7545	positive	no	field	no	yes	33-351	larvae	no	Experiment where hybrid populations between tropic and temeperate were brought together.	Hanson	1993	Reducing the Overwintering ability of Aedes albopictus by male release	USA
527	A. albopictus	-4	1104	diapause	Malaysia (SABAH)	tropic	unclear	44.3159	55.6841	positive	no	field	no	yes	33-351	larvae	no	Experiment where hybrid populations between tropic and temeperate were brought together.	Hanson	1993	Reducing the Overwintering ability of Aedes albopictus by male release	USA
528	A. albopictus	-8	2448	diapause	Malaysia (SABAH)	tropic	unclear	100	0	negative	no	field	no	yes	33-351	larvae	no	Experiment where hybrid populations between tropic and temeperate were brought together.	Hanson	1993	Reducing the Overwintering ability of Aedes albopictus by male release	USA
529	A. albopictus	-11	3384	diapause	Malaysia (SABAH)	tropic	unclear	100	0	negative	no	field	no	yes	33-351	larvae	no	Experiment where hybrid populations between tropic and temeperate were brought together.	Hanson	1993	Reducing the Overwintering ability of Aedes albopictus by male release	USA
530	A. albopictus	-3	4080	diapause	Malaysia (SABAH)	tropic	unclear	100	0	negative	no	field	no	yes	33-351	larvae	no	Experiment where hybrid populations between tropic and temeperate were brought together.	Hanson	1993	Reducing the Overwintering ability of Aedes albopictus by male release	USA
531	A. albopictus	-2	6576	non-diapausing	Nagasaki	tropic	bigger than 90	98.57	1.43	positive	no	field	no	yes	1500	larvae	no	A; control hatching before winter	Mori	1981	Studies on the egg diapause and overwintering of Aedes albopictus in Nagasaki.	Japan	General: Fig 5 and 6 missing because it is unclear if it was below 0°C during that period; only dry egg experiments were taking into account. Fig 4 wet samples 76/77 (where temeprature was below 0°C) not shown because end date of experiment not clear. MORTALITY: total in spring after it was cold; not with before spring hatch
532	A. albopictus	-2	6240	unclear	Nagasaki	tropic	bigger than 90	34.23	65.77	positive	no	field	no	yes	1500	larvae	no	B; control hatching before winter	Mori	1981	Studies on the egg diapause and overwintering of Aedes albopictus in Nagasaki.	Japan
533	A. albopictus	-2	6048	unclear	Nagasaki	tropic	bigger than 90	67.35	32.65	positive	no	field	no	yes	1500	larvae	no	C; control hatching before winter	Mori	1981	Studies on the egg diapause and overwintering of Aedes albopictus in Nagasaki.	Japan
534	A. albopictus	-2	5472	diapause	Nagasaki	tropic	bigger than 90	16.4	83.6	positive	no	field	no	yes	1500	larvae	no	D; control hatching before winter	Mori	1981	Studies on the egg diapause and overwintering of Aedes albopictus in Nagasaki.	Japan
535	A. albopictus	-2	5016	diapause	Nagasaki	tropic	bigger than 90	20.39	79.61	positive	no	field	no	yes	1500	larvae	no	E; control hatching before winter	Mori	1981	Studies on the egg diapause and overwintering of Aedes albopictus in Nagasaki.	Japan
536	A. albopictus	-2	4800	diapause	Nagasaki	tropic	bigger than 90	53.57	46.43	positive	no	field	no	yes	1500	larvae	no	F; control hatching before winter	Mori	1981	Studies on the egg diapause and overwintering of Aedes albopictus in Nagasaki.	Japan
537	A. albopictus	-1	3696	non-diapausing	Nagasaki	tropic	bigger than 90	100	0	negative	yes, 15°C for one day before outside	field	no	no	unclear	larvae	no	Table 4, wet, 1976 and 1977 because it was -2°C in only that years	Mori	1981	Studies on the egg diapause and overwintering of Aedes albopictus in Nagasaki.	Japan
538	A. albopictus	0	3288	non-diapausing	Nagasaki	tropic	bigger than 90	100	0	negative	yes, 15°C for one day before outside	field	no	no	unclear	larvae	no	Table 4, wet, 1976 and 1977 because it was -2°C in only that years	Mori	1981	Studies on the egg diapause and overwintering of Aedes albopictus in Nagasaki.	Japan
539	A. aegypti	less than 0°C	13	non-diapausing	laboratory	unclear	unclear	55.1	44.9	positive	no	field	no	yes	unclear	larvae	no	Test B: eggs were kept dry	Bond	1970	Environmental influences on the viability of overwintering Aedes aegypti (L.) eggs	USA	TEMPERATURE: Even if we would calculate complete hours outside it is still unclear what the minimum temperature exaclty is because only averages are shown. Table 1 is not shown becaus no %hatch is given. TIME-approximately: ID 553: 275 ID554: 200
540	A. aegypti	less than 0°C	28	non-diapausing	laboratory	unclear	unclear	64.9	35.1	positive	no	field	no	yes	unclear	larvae	no	Test B: eggs were kept dry	Bond	1970	Environmental influences on the viability of overwintering Aedes aegypti (L.) eggs	USA
541	A. aegypti	less than 0°C	68	non-diapausing	laboratory	unclear	unclear	90.9	9.1	positive	no	field	no	yes	unclear	larvae	no	Test B: eggs were kept dry	Bond	1970	Environmental influences on the viability of overwintering Aedes aegypti (L.) eggs	USA
542	A. aegypti	less than 0°C	103	non-diapausing	laboratory	unclear	unclear	35.1	64.9	positive	no	field	no	yes	unclear	larvae	no	Test B: eggs were kept dry	Bond	1970	Environmental influences on the viability of overwintering Aedes aegypti (L.) eggs	USA
543	A. aegypti	less than 0°C	113	non-diapausing	laboratory	unclear	unclear	100	0	negative	no	field	no	yes	unclear	larvae	no	Test B: eggs were kept dry	Bond	1970	Environmental influences on the viability of overwintering Aedes aegypti (L.) eggs	USA
544	A. aegypti	less than 0°C	118	non-diapausing	laboratory	unclear	unclear	99.4	0.6	positive	no	field	no	yes	unclear	larvae	no	Test B: eggs were kept dry	Bond	1970	Environmental influences on the viability of overwintering Aedes aegypti (L.) eggs	USA
545	A. aegypti	less than 0°C	127	non-diapausing	laboratory	unclear	unclear	97.8	2.2	positive	no	field	no	yes	unclear	larvae	no	Test B: eggs were kept dry	Bond	1970	Environmental influences on the viability of overwintering Aedes aegypti (L.) eggs	USA
546	A. aegypti	less than 0°C	13	non-diapausing	laboratory	unclear	unclear	32	68	positive	no	field	no	yes	unclear	larvae	no	Test B: eggs were kept wet	Bond	1970	Environmental influences on the viability of overwintering Aedes aegypti (L.) eggs	USA
547	A. aegypti	less than 0°C	28	non-diapausing	laboratory	unclear	unclear	60.3	39.7	positive	no	field	no	yes	unclear	larvae	no	Test B: eggs were kept wet	Bond	1970	Environmental influences on the viability of overwintering Aedes aegypti (L.) eggs	USA
548	A. aegypti	less than 0°C	68	non-diapausing	laboratory	unclear	unclear	48.7	51.3	positive	no	field	no	yes	unclear	larvae	no	Test B: eggs were kept wet	Bond	1970	Environmental influences on the viability of overwintering Aedes aegypti (L.) eggs	USA
549	A. aegypti	less than 0°C	103	non-diapausing	laboratory	unclear	unclear	60.9	39.1	positive	no	field	no	yes	unclear	larvae	no	Test B: eggs were kept wet	Bond	1970	Environmental influences on the viability of overwintering Aedes aegypti (L.) eggs	USA
550	A. aegypti	less than 0°C	113	non-diapausing	laboratory	unclear	unclear	74.2	25.8	positive	no	field	no	yes	unclear	larvae	no	Test B: eggs were kept wet	Bond	1970	Environmental influences on the viability of overwintering Aedes aegypti (L.) eggs	USA
551	A. aegypti	less than 0°C	118	non-diapausing	laboratory	unclear	unclear	84.9	15.1	positive	no	field	no	yes	unclear	larvae	no	Test B: eggs were kept wet	Bond	1970	Environmental influences on the viability of overwintering Aedes aegypti (L.) eggs	USA
552	A. aegypti	less than 0°C	127	non-diapausing	laboratory	unclear	unclear	92.6	7.4	positive	no	field	no	yes	unclear	larvae	no	Test B: eggs were kept wet	Bond	1970	Environmental influences on the viability of overwintering Aedes aegypti (L.) eggs	USA
553	A. aegypti	less than 0°C	275	non-diapausing	Meridian	tropic	unclear	99.3-100	0-0.7	positive	conditioned eggs (additonal room temperature 72 hours)	field	no	no	unclear	larvae	no	Test C: water present 1 1/2 inches	Bond	1970	Environmental influences on the viability of overwintering Aedes aegypti (L.) eggs	USA
554	A. aegypti	less than 0°C	200	non-diapausing	Meridian	tropic	unclear	95.6-90.9	4.4-9.1	positive	conditioned eggs (additonal room temperature 72 hours)	field	no	no	unclear	larvae	no	Test C: water present 1 1/2 inches	Bond	1970	Environmental influences on the viability of overwintering Aedes aegypti (L.) eggs	USA
555	A. aegypti	-6.6	2	non-diapausing	Meridian	tropic	unclear	48	52	positive	conditioned eggs (additonal room temperature 72 hours)	laboratory	no	yes	100	larvae	no	Test D: 1 1/2 water	Bond	1970	Environmental influences on the viability of overwintering Aedes aegypti (L.) eggs	USA	AMOUNT OF EGGS: approximately 100 eggs
556	A. aegypti	-6.6	3	non-diapausing	Meridian	tropic	unclear	15	85	positive	conditioned eggs (additonal room temperature 72 hours)	laboratory	no	yes	100	larvae	no	Test D: 1 1/2 water	Bond	1970	Environmental influences on the viability of overwintering Aedes aegypti (L.) eggs	USA
557	A. aegypti	-6.6	4	non-diapausing	Meridian	tropic	unclear	0	100	positive	conditioned eggs (additonal room temperature 72 hours)	laboratory	no	yes	100	larvae	no	Test D: 1 1/2 water	Bond	1970	Environmental influences on the viability of overwintering Aedes aegypti (L.) eggs	USA
558	A. aegypti	-6.6	8	non-diapausing	Meridian	tropic	unclear	16	84	positive	conditioned eggs (additonal room temperature 72 hours)	laboratory	no	yes	100	larvae	no	Test D: 1 1/2 water	Bond	1970	Environmental influences on the viability of overwintering Aedes aegypti (L.) eggs	USA
559	A. aegypti	-6.6	2	non-diapausing	Meridian	tropic	unclear	32	68	positive	conditioned eggs (additonal room temperature 72 hours)	laboratory	no	yes	100	larvae	no	Test D: 2 water	Bond	1970	Environmental influences on the viability of overwintering Aedes aegypti (L.) eggs	USA
560	A. aegypti	-6.6	3	non-diapausing	Meridian	tropic	unclear	27	73	positive	conditioned eggs (additonal room temperature 72 hours)	laboratory	no	yes	100	larvae	no	Test D: 2 water	Bond	1970	Environmental influences on the viability of overwintering Aedes aegypti (L.) eggs	USA
561	A. aegypti	-6.6	4	non-diapausing	Meridian	tropic	unclear	25	75	positive	conditioned eggs (additonal room temperature 72 hours)	laboratory	no	yes	100	larvae	no	Test D: 2 water	Bond	1970	Environmental influences on the viability of overwintering Aedes aegypti (L.) eggs	USA
562	A. aegypti	-6.6	8	non-diapausing	Meridian	tropic	unclear	17	83	positive	conditioned eggs (additonal room temperature 72 hours)	laboratory	no	yes	100	larvae	no	Test D: 2 water	Bond	1970	Environmental influences on the viability of overwintering Aedes aegypti (L.) eggs	USA
563	A. aegypti	-6.6	2	non-diapausing	Meridian	tropic	unclear	28	72	positive	conditioned eggs (additonal room temperature 72 hours)	laboratory	no	yes	100	larvae	no	Test D: 2 3/4 water	Bond	1970	Environmental influences on the viability of overwintering Aedes aegypti (L.) eggs	USA
564	A. aegypti	-6.6	3	non-diapausing	Meridian	tropic	unclear	31	69	positive	conditioned eggs (additonal room temperature 72 hours)	laboratory	no	yes	100	larvae	no	Test D: 2 3/4 water	Bond	1970	Environmental influences on the viability of overwintering Aedes aegypti (L.) eggs	USA
565	A. aegypti	-6.6	4	non-diapausing	Meridian	tropic	unclear	33	67	positive	conditioned eggs (additonal room temperature 72 hours)	laboratory	no	yes	100	larvae	no	Test D: 2 3/4 water	Bond	1970	Environmental influences on the viability of overwintering Aedes aegypti (L.) eggs	USA
566	A. aegypti	-6.6	8	non-diapausing	Meridian	tropic	unclear	24	76	positive	conditioned eggs (additonal room temperature 72 hours)	laboratory	no	yes	100	larvae	no	Test D: 2 3/4 water	Bond	1970	Environmental influences on the viability of overwintering Aedes aegypti (L.) eggs	USA
567	A. aegypti	-6.6	2	non-diapausing	Meridian	tropic	unclear	70	30	positive	no	laboratory	no	yes	100	larvae	no	Test D: 1 1/2 water	Bond	1970	Environmental influences on the viability of overwintering Aedes aegypti (L.) eggs	USA
568	A. aegypti	-6.6	3	non-diapausing	Meridian	tropic	unclear	80	20	positive	no	laboratory	no	yes	100	larvae	no	Test D: 1 1/2 water	Bond	1970	Environmental influences on the viability of overwintering Aedes aegypti (L.) eggs	USA
569	A. aegypti	-6.6	4	non-diapausing	Meridian	tropic	unclear	75	25	positive	no	laboratory	no	yes	100	larvae	no	Test D: 1 1/2 water	Bond	1970	Environmental influences on the viability of overwintering Aedes aegypti (L.) eggs	USA
570	A. aegypti	-6.6	8	non-diapausing	Meridian	tropic	unclear	66	34	positive	no	laboratory	no	yes	100	larvae	no	Test D: 1 1/2 water	Bond	1970	Environmental influences on the viability of overwintering Aedes aegypti (L.) eggs	USA
571	A. aegypti	-6.6	2	non-diapausing	Meridian	tropic	unclear	81	19	positive	no	laboratory	no	yes	100	larvae	no	Test D: 2 water	Bond	1970	Environmental influences on the viability of overwintering Aedes aegypti (L.) eggs	USA
572	A. aegypti	-6.6	3	non-diapausing	Meridian	tropic	unclear	57	43	positive	no	laboratory	no	yes	100	larvae	no	Test D: 2 water	Bond	1970	Environmental influences on the viability of overwintering Aedes aegypti (L.) eggs	USA
573	A. aegypti	-6.6	4	non-diapausing	Meridian	tropic	unclear	85	15	positive	no	laboratory	no	yes	100	larvae	no	Test D: 2 water	Bond	1970	Environmental influences on the viability of overwintering Aedes aegypti (L.) eggs	USA
574	A. aegypti	-6.6	8	non-diapausing	Meridian	tropic	unclear	75	25	positive	no	laboratory	no	yes	100	larvae	no	Test D: 2 water	Bond	1970	Environmental influences on the viability of overwintering Aedes aegypti (L.) eggs	USA
575	A. aegypti	-6.6	2	non-diapausing	Meridian	tropic	unclear	81	19	positive	no	laboratory	no	yes	100	larvae	no	Test D: 2 3/4 water	Bond	1970	Environmental influences on the viability of overwintering Aedes aegypti (L.) eggs	USA
576	A. aegypti	-6.6	3	non-diapausing	Meridian	tropic	unclear	56	44	positive	no	laboratory	no	yes	100	larvae	no	Test D: 2 3/4 water	Bond	1970	Environmental influences on the viability of overwintering Aedes aegypti (L.) eggs	USA
577	A. aegypti	-6.6	4	non-diapausing	Meridian	tropic	unclear	83	17	positive	no	laboratory	no	yes	100	larvae	no	Test D: 2 3/4 water	Bond	1970	Environmental influences on the viability of overwintering Aedes aegypti (L.) eggs	USA
578	A. aegypti	-6.6	8	non-diapausing	Meridian	tropic	unclear	7	93	positive	no	laboratory	no	yes	100	larvae	no	Test D: 2 3/4 water	Bond	1970	Environmental influences on the viability of overwintering Aedes aegypti (L.) eggs	USA
579	A. albopictus	-5	168	non-diapausing	Kuching, Malaysia	tropic	unclear	100	0	negative	yes, 2 days to 5°C before cooling to-5°C	laboratory	yes	no	966	larvae	yes	2-3 replicates per treatment.	Tadano	1990	Cold-hardiness of eggs of the mosquito Aedes albopictus (Skuse): among Malaysian and Japanese strains.	Japan
580	A. albopictus	-5	168	non-diapausing	Selangor, Malaysia	tropic	unclear	100	0	negative	yes, 2 days to 5°C before cooling to-5°C	laboratory	yes	yes	2510	larvae	yes	2-3 replicates per treatment.	Tadano	1990	Cold-hardiness of eggs of the mosquito Aedes albopictus (Skuse): among Malaysian and Japanese strains.	Japan
581	A. albopictus	-5	168	non-diapausing	Okinawa, Japan	tropic	unclear	89	11	positive	yes, 2 days to 5°C before cooling to-5°C	laboratory	yes	yes	325	larvae	yes	2-3 replicates per treatment.	Tadano	1990	Cold-hardiness of eggs of the mosquito Aedes albopictus (Skuse): among Malaysian and Japanese strains.	Japan
582	A. albopictus	-5	168	non-diapausing	Nagasaki, Japan	tropic	unclear	79	21	positive	yes, 2 days to 5°C before cooling to-5°C	laboratory	yes	yes	570	larvae	yes	2-3 replicates per treatment.	Tadano	1990	Cold-hardiness of eggs of the mosquito Aedes albopictus (Skuse): among Malaysian and Japanese strains.	Japan
583	A. albopictus	-5	168	non-diapausing	Zama, Japan	tropic	unclear	74	26	positive	yes, 2 days to 5°C before cooling to-5°C	laboratory	yes	no	414	larvae	yes	2-3 replicates per treatment.	Tadano	1990	Cold-hardiness of eggs of the mosquito Aedes albopictus (Skuse): among Malaysian and Japanese strains.	Japan
584	A. albopictus	-5	168	non-diapausing	Karasuyama, Japan	tropic	unclear	53	47	positive	yes, 2 days to 5°C before cooling to-5°C	laboratory	yes	no	503	larvae	yes	2-3 replicates per treatment.	Tadano	1990	Cold-hardiness of eggs of the mosquito Aedes albopictus (Skuse): among Malaysian and Japanese strains.	Japan
585	A. albopictus	-5	168	non-diapausing	oarai, Japan	tropic	unclear	63	37	positive	yes, 2 days to 5°C before cooling to-5°C	laboratory	yes	no	800	larvae	yes	2-3 replicates per treatment.	Tadano	1990	Cold-hardiness of eggs of the mosquito Aedes albopictus (Skuse): among Malaysian and Japanese strains.	Japan
586	A. albopictus	-5	168	non-diapausing	Senai, Japan	tropic	unclear	44	56	positive	yes, 2 days to 5°C before cooling to-5°C	laboratory	yes	yes	1087	larvae	yes	2-3 replicates per treatment.	Tadano	1990	Cold-hardiness of eggs of the mosquito Aedes albopictus (Skuse): among Malaysian and Japanese strains.	Japan
587	A. albopictus	-5	168	non-diapausing	HYBRID	intermediate	1	92	8	positive	yes, 2 days to 5°C before cooling to-5°C	laboratory	yes	yes	170	larvae	yes	Sendai female and Selangor male. 2-3 replicates per treatment.	Tadano	1990	Cold-hardiness of eggs of the mosquito Aedes albopictus (Skuse): among Malaysian and Japanese strains.	Japan
588	A. albopictus	-5	168	non-diapausing	HYBRID	intermediate	1	83	17	positive	yes, 2 days to 5°C before cooling to-5°C	laboratory	yes	yes	302	larvae	yes	Sendai female and Kuching male. 2-3 replicates per treatment.	Tadano	1990	Cold-hardiness of eggs of the mosquito Aedes albopictus (Skuse): among Malaysian and Japanese strains.	Japan
589	A. albopictus	-5	168	non-diapausing	HYBRID	intermediate	1	97	3	positive	yes, 2 days to 5°C before cooling to-5°C	laboratory	yes	yes	910	larvae	yes	Selangor female and Sendai male. .2-3 replicates per treatment.	Tadano	1990	Cold-hardiness of eggs of the mosquito Aedes albopictus (Skuse): among Malaysian and Japanese strains.	Japan
590	A. albopictus	-5	168	non-diapausing	HYBRID	intermediate	1	92	8	positive	yes, 2 days to 5°C before cooling to-5°C	laboratory	yes	yes	145	larvae	yes	Kuching female and Sendai male. 2-3 replicates per treatment.	Tadano	1990	Cold-hardiness of eggs of the mosquito Aedes albopictus (Skuse): among Malaysian and Japanese strains.	Japan
591	A. albopictus	-3.5	2688	diapause	Gainesville, Florida	tropic	1	96.0979	3.90212	positive	no	field	yes -15	no	11-149	larvae	no	A	Jiang	2018	Survival of Overwintering Aedes albopictus Eggs Under Natural Conditions In North-Central Florida	USA
592	A. albopictus	-3.5	2688	diapause	Gainesville, Florida	tropic	1	97.0899	2.91005	positive	no	field	yes -15	no	11-149	larvae	no	B	Jiang	2018	Survival of Overwintering Aedes albopictus Eggs Under Natural Conditions In North-Central Florida	USA
593	A. albopictus	-3.5	2688	diapause	Gainesville, Florida	tropic	1	97.4868	2.51323	positive	no	field	yes -15	no	11-149	larvae	no	C	Jiang	2018	Survival of Overwintering Aedes albopictus Eggs Under Natural Conditions In North-Central Florida	USA
594	A. albopictus	-3.5	2688	diapause	Gainesville, Florida	tropic	1	97.5529	2.44709	positive	no	field	yes -15	no	11-149	larvae	no	D	Jiang	2018	Survival of Overwintering Aedes albopictus Eggs Under Natural Conditions In North-Central Florida	USA
595	A. albopictus	-3.5	2688	diapause	Gainesville, Florida	tropic	1	81.6138	18.3862	positive	no	field	yes -15	no	11-149	larvae	no	E	Jiang	2018	Survival of Overwintering Aedes albopictus Eggs Under Natural Conditions In North-Central Florida	USA
596	A. aegypti	-17	1	non-diapausing	Havanna	tropic	unclear	?	positive	positive	no	laboratory	no	no	155	larvae	no	S. 138	Reed	1911	Yellow Fever- a compilation of various publications	USA
597	A. aegypti	-17	48	non-diapausing	Havanna	tropic	unclear	?	positive	positive	no	laboratory	no	no	unclear	larvae	no	S. 138. eggs were only placed in -17°C for 30 minutes on two days in a row	Reed	1911	Yellow Fever- a compilation of various publications	USA
598	A. albopictus	-1.071	336	non-diapausing	Rimini	tropic	up to two years	43.4483	56.5517	positive	no	field	no	yes	730	larvae	no	subtropical; winter 2015/2016	Tippelt	2019	Tolerance of three Aedes albopictus strains (Diptera: Culicidae) from different geographical origins towards winter temperatures under field conditions in northern Germany	Germany
599	A. albopictus	-9.885	672	non-diapausing	Rimini	tropic	up to two years	47.1947	52.8053	positive	no	field	no	yes	730	larvae	no	subtropical; winter 2015/2016	Tippelt	2019	Tolerance of three Aedes albopictus strains (Diptera: Culicidae) from different geographical origins towards winter temperatures under field conditions in northern Germany	Germany
600	A. albopictus	-9.885	1344	non-diapausing	Rimini	tropic	up to two years	67.8654	32.1346	positive	no	field	no	yes	730	larvae	no	subtropical; winter 2015/2016	Tippelt	2019	Tolerance of three Aedes albopictus strains (Diptera: Culicidae) from different geographical origins towards winter temperatures under field conditions in northern Germany	Germany
601	A. albopictus	-9.885	1992	non-diapausing	Rimini	tropic	up to two years	72.0199	27.9801	positive	no	field	no	yes	730	larvae	no	subtropical; winter 2015/2016	Tippelt	2019	Tolerance of three Aedes albopictus strains (Diptera: Culicidae) from different geographical origins towards winter temperatures under field conditions in northern Germany	Germany
602	A. albopictus	-9.885	2664	non-diapausing	Rimini	tropic	up to two years	90.1763	9.82368	positive	no	field	no	yes	730	larvae	no	subtropical; winter 2015/2016	Tippelt	2019	Tolerance of three Aedes albopictus strains (Diptera: Culicidae) from different geographical origins towards winter temperatures under field conditions in northern Germany	Germany
603	A. albopictus	-7.251	168	non-diapausing	Mauritius	tropic	up to two years	70.69	29.31	positive	no	field	no	yes	57	larvae	no	tropical; 8, 12, 16 week different time range not the same as in subtropical--especially week 16 shorter and not 16 weeks! Winter 2015/2016	Tippelt	2019	Tolerance of three Aedes albopictus strains (Diptera: Culicidae) from different geographical origins towards winter temperatures under field conditions in northern Germany	Germany
604	A. albopictus	-8.231	336	non-diapausing	Mauritius	tropic	up to two years	94.29	5.71	positive	no	field	no	yes	57	larvae	no	tropical; 8, 12, 16 week different time range not the same as in subtropical--especially week 16 shorter and not 16 weeks! Winter 2015/2016	Tippelt	2019	Tolerance of three Aedes albopictus strains (Diptera: Culicidae) from different geographical origins towards winter temperatures under field conditions in northern Germany	Germany
605	A. albopictus	-8.231	672	non-diapausing	Mauritius	tropic	up to two years	100	0	negative	no	field	no	yes	57	larvae	no	tropical; 8, 12, 16 week different time range not the same as in subtropical--especially week 16 shorter and not 16 weeks! Winter 2015/2016	Tippelt	2019	Tolerance of three Aedes albopictus strains (Diptera: Culicidae) from different geographical origins towards winter temperatures under field conditions in northern Germany	Germany
606	A. albopictus	-8.231	1320	non-diapausing	Mauritius	tropic	up to two years	100	0	negative	no	field	no	yes	57	larvae	no	tropical; 8, 12, 16 week different time range not the same as in subtropical--especially week 16 shorter and not 16 weeks! Winter 2015/2016	Tippelt	2019	Tolerance of three Aedes albopictus strains (Diptera: Culicidae) from different geographical origins towards winter temperatures under field conditions in northern Germany	Germany
607	A. albopictus	-8.231	1992	non-diapausing	Mauritius	tropic	up to two years	100	0	negative	no	field	no	yes	57	larvae	no	tropical; 8, 12, 16 week different time range not the same as in subtropical--especially week 16 shorter and not 16 weeks! Winter 2015/2016	Tippelt	2019	Tolerance of three Aedes albopictus strains (Diptera: Culicidae) from different geographical origins towards winter temperatures under field conditions in northern Germany	Germany
608	A. albopictus	-8.231	2328	non-diapausing	Mauritius	tropic	up to two years	100	0	negative	no	field	no	yes	57	larvae	no	tropical; 8, 12, 16 week different time range not the same as in subtropical--especially week 16 shorter and not 16 weeks! Winter 2015/2016	Tippelt	2019	Tolerance of three Aedes albopictus strains (Diptera: Culicidae) from different geographical origins towards winter temperatures under field conditions in northern Germany	Germany
609	A. albopictus	-0.732	336	non-diapausing	Rimini	tropic	up to two years	15	85	positive	no	field	yes	yes	30	larvae	no	winter 2016/2017, hatching rate was summerized by building mean of replicates; tropical	Tippelt	2019	Tolerance of three Aedes albopictus strains (Diptera: Culicidae) from different geographical origins towards winter temperatures under field conditions in northern Germany	Germany
610	A. albopictus	-5.449	840	non-diapausing	Rimini	tropic	up to two years	53.4524	46.5476	positive	no	field	yes	yes	29	larvae	no	winter 2016/2017, hatching rate was summerized by building mean of replicates; tropical	Tippelt	2019	Tolerance of three Aedes albopictus strains (Diptera: Culicidae) from different geographical origins towards winter temperatures under field conditions in northern Germany	Germany
611	A. albopictus	-5.449	1344	non-diapausing	Rimini	tropic	up to two years	45	55	positive	no	field	yes	yes	30	larvae	no	winter 2016/2017, hatching rate was summerized by building mean of replicates; tropical	Tippelt	2019	Tolerance of three Aedes albopictus strains (Diptera: Culicidae) from different geographical origins towards winter temperatures under field conditions in northern Germany	Germany
612	A. albopictus	-5.574	2016	non-diapausing	Rimini	tropic	up to two years	93.3333	6.66667	positive	no	field	yes	yes	30	larvae	no	winter 2016/2017, hatching rate was summerized by building mean of replicates; tropical	Tippelt	2019	Tolerance of three Aedes albopictus strains (Diptera: Culicidae) from different geographical origins towards winter temperatures under field conditions in northern Germany	Germany
613	A. albopictus	-5.574	2688	non-diapausing	Rimini	tropic	up to two years	26.4815	73.5185	positive	no	field	yes	yes	28.5	larvae	no	winter 2016/2017, hatching rate was summerized by building mean of replicates; tropical	Tippelt	2019	Tolerance of three Aedes albopictus strains (Diptera: Culicidae) from different geographical origins towards winter temperatures under field conditions in northern Germany	Germany
614	A. albopictus	-0.732	336	non-diapausing	Mauritius	tropic	up to two years	18.6782	81.3218	positive	no	field	yes	yes	29.5	larvae	no	winter 2016/2017, hatching rate was summerized by building mean of replicates, subtropical	Tippelt	2019	Tolerance of three Aedes albopictus strains (Diptera: Culicidae) from different geographical origins towards winter temperatures under field conditions in northern Germany	Germany
615	A. albopictus	-5.449	840	non-diapausing	Mauritius	tropic	up to two years	46.6667	53.3333	positive	no	field	yes	yes	30	larvae	no	winter 2016/2017, hatching rate was summerized by building mean of replicates, subtropical	Tippelt	2019	Tolerance of three Aedes albopictus strains (Diptera: Culicidae) from different geographical origins towards winter temperatures under field conditions in northern Germany	Germany
616	A. albopictus	-5.449	1344	non-diapausing	Mauritius	tropic	up to two years	19.6237	80.3763	positive	no	field	yes	yes	30.5	larvae	no	winter 2016/2017, hatching rate was summerized by building mean of replicates, subtropical	Tippelt	2019	Tolerance of three Aedes albopictus strains (Diptera: Culicidae) from different geographical origins towards winter temperatures under field conditions in northern Germany	Germany
617	A. albopictus	-5.574	2016	non-diapausing	Mauritius	tropic	up to two years	45.7471	54.2529	positive	no	field	yes	yes	29.5	larvae	no	winter 2016/2017, hatching rate was summerized by building mean of replicates, subtropical	Tippelt	2019	Tolerance of three Aedes albopictus strains (Diptera: Culicidae) from different geographical origins towards winter temperatures under field conditions in northern Germany	Germany
618	A. albopictus	-5.574	2688	non-diapausing	Mauritius	tropic	up to two years	56.3333	43.6667	positive	no	field	yes	yes	27.5	larvae	no	winter 2016/2017, hatching rate was summerized by building mean of replicates, subtropical	Tippelt	2019	Tolerance of three Aedes albopictus strains (Diptera: Culicidae) from different geographical origins towards winter temperatures under field conditions in northern Germany	Germany
619	A. albopictus	-0.732	336	non-diapausing	Freiburg	temperate	8	84.7126	15.2874	positive	no	field	yes	yes	29.5	larvae	no	winter 2016/2017, hatching rate was summerized by building mean of replicates, temperate	Tippelt	2019	Tolerance of three Aedes albopictus strains (Diptera: Culicidae) from different geographical origins towards winter temperatures under field conditions in northern Germany	Germany
620	A. albopictus	-5.449	840	non-diapausing	Freiburg	temperate	8	98.2143	1.78571	positive	no	field	yes	yes	29.5	larvae	no	winter 2016/2017, hatching rate was summerized by building mean of replicates, temperate	Tippelt	2019	Tolerance of three Aedes albopictus strains (Diptera: Culicidae) from different geographical origins towards winter temperatures under field conditions in northern Germany	Germany
621	A. albopictus	-5.449	1344	non-diapausing	Freiburg	temperate	8	89.6552	10.3448	positive	no	field	yes	yes	29	larvae	no	winter 2016/2017, hatching rate was summerized by building mean of replicates, temperate	Tippelt	2019	Tolerance of three Aedes albopictus strains (Diptera: Culicidae) from different geographical origins towards winter temperatures under field conditions in northern Germany	Germany
622	A. albopictus	-5.574	2016	non-diapausing	Freiburg	temperate	8	87.963	12.037	positive	no	field	yes	yes	28.5	larvae	no	winter 2016/2017, hatching rate was summerized by building mean of replicates, temperate	Tippelt	2019	Tolerance of three Aedes albopictus strains (Diptera: Culicidae) from different geographical origins towards winter temperatures under field conditions in northern Germany	Germany
623	A. albopictus	-5.574	2688	non-diapausing	Freiburg	temperate	8	96.7742	3.22581	positive	no	field	yes	yes	30.5	larvae	no	winter 2016/2017, hatching rate was summerized by building mean of replicates, temperate	Tippelt	2019	Tolerance of three Aedes albopictus strains (Diptera: Culicidae) from different geographical origins towards winter temperatures under field conditions in northern Germany	Germany
624	A. albopictus	-4.03226	1488	diapause	Beaufort (32.12)	tropic	3	82.0225	17.9775	positive	no	field	unclear	yes	unclear	larvae	unclear	Figure 4 (right); its unclear if egg papers really are replicates but probably 2 replicates	Medley	2019	Rapid local adaptation to northern winters in the invasive Asian tiger mosquito Aedes albopictus : A moving target	USA
625	A. albopictus	-4.03226	1488	diapause	Macon (32.82)	tropic	3	53.2584	46.7416	positive	no	field	unclear	yes	unclear	larvae	unclear	Figure 4 (right); its unclear if egg papers really are replicates but probably 2 replicates	Medley	2019	Rapid local adaptation to northern winters in the invasive Asian tiger mosquito Aedes albopictus : A moving target	USA
626	A. albopictus	-4.03226	1488	diapause	Huntsville (34.73)	tropic	3	45.1685	54.8315	positive	no	field	unclear	yes	unclear	larvae	unclear	Figure 4 (right); its unclear if egg papers really are replicates but probably 2 replicates	Medley	2019	Rapid local adaptation to northern winters in the invasive Asian tiger mosquito Aedes albopictus : A moving target	USA
627	A. albopictus	-4.03226	1488	diapause	Columbus (39.96	temperate	3	31.6854	68.3146	positive	no	field	unclear	yes	unclear	larvae	unclear	Figure 4 (right); its unclear if egg papers really are replicates but probably 2 replicates	Medley	2019	Rapid local adaptation to northern winters in the invasive Asian tiger mosquito Aedes albopictus : A moving target	USA
628	A. albopictus	-4.03226	1488	diapause	Harrisburg (40.70)	temperate	3	23.3708	76.6292	positive	no	field	unclear	yes	unclear	larvae	unclear	Figure 4 (right); its unclear if egg papers really are replicates but probably 2 replicates	Medley	2019	Rapid local adaptation to northern winters in the invasive Asian tiger mosquito Aedes albopictus : A moving target	USA
629	A. albopictus	-4.03226	1488	diapause	West Peoria (40.7)	temperate	3	26.5169	73.4831	positive	no	field	unclear	yes	unclear	larvae	unclear	Figure 4 (right); its unclear if egg papers really are replicates but probably 2 replicates	Medley	2019	Rapid local adaptation to northern winters in the invasive Asian tiger mosquito Aedes albopictus : A moving target	USA
630	A. albopictus	-9.18033	1488	diapause	Beaufort (32.12)	tropic	3	35.5056	64.4944	positive	no	field	unclear	yes	unclear	larvae	unclear	Figure 4 (right); its unclear if egg papers really are replicates but probably 2 replicates	Medley	2019	Rapid local adaptation to northern winters in the invasive Asian tiger mosquito Aedes albopictus : A moving target	USA
631	A. albopictus	-9.18033	1488	diapause	Macon (32.82)	tropic	3	30.1124	69.8876	positive	no	field	unclear	yes	unclear	larvae	unclear	Figure 4 (right); its unclear if egg papers really are replicates but probably 2 replicates	Medley	2019	Rapid local adaptation to northern winters in the invasive Asian tiger mosquito Aedes albopictus : A moving target	USA
632	A. albopictus	-9.18033	1488	diapause	Huntsville (34.73)	tropic	3	12.3596	87.6404	positive	no	field	unclear	yes	unclear	larvae	unclear	Figure 4 (right); its unclear if egg papers really are replicates but probably 2 replicates	Medley	2019	Rapid local adaptation to northern winters in the invasive Asian tiger mosquito Aedes albopictus : A moving target	USA
633	A. albopictus	-9.18033	1488	diapause	Columbus (39.96	temperate	3	13.4831	86.5169	positive	no	field	unclear	yes	unclear	larvae	unclear	Figure 4 (right); its unclear if egg papers really are replicates but probably 2 replicates	Medley	2019	Rapid local adaptation to northern winters in the invasive Asian tiger mosquito Aedes albopictus : A moving target	USA
634	A. albopictus	-9.18033	1488	diapause	Harrisburg (40.70)	temperate	3	8.76404	91.236	positive	no	field	unclear	yes	unclear	larvae	unclear	Figure 4 (right); its unclear if egg papers really are replicates but probably 2 replicates	Medley	2019	Rapid local adaptation to northern winters in the invasive Asian tiger mosquito Aedes albopictus : A moving target	USA
635	A. albopictus	-9.18033	1488	diapause	West Peoria (40.7)	temperate	3	60.8989	39.1011	positive	no	field	unclear	yes	unclear	larvae	unclear	Figure 4 (right); its unclear if egg papers really are replicates but probably 2 replicates	Medley	2019	Rapid local adaptation to northern winters in the invasive Asian tiger mosquito Aedes albopictus : A moving target	USA
636	A. albopictus	-10	1488	diapause	Beaufort (32.12)	tropic	3	100	0	negative	no	field	unclear	yes	unclear	larvae	unclear	"No eggs survived the winter north of the current range limit in Wisconsin."; its unclear if egg papers really are replicates but probably 2 replicates	Medley	2019	Rapid local adaptation to northern winters in the invasive Asian tiger mosquito Aedes albopictus : A moving target	USA
637	A. albopictus	-10	1488	diapause	Macon (32.82)	tropic	3	100	0	negative	no	field	unclear	yes	unclear	larvae	unclear	"No eggs survived the winter north of the current range limit in Wisconsin."; its unclear if egg papers really are replicates but probably 2 replicates	Medley	2019	Rapid local adaptation to northern winters in the invasive Asian tiger mosquito Aedes albopictus : A moving target	USA
638	A. albopictus	-10	1488	diapause	Huntsville (34.73)	tropic	3	100	0	negative	no	field	unclear	yes	unclear	larvae	unclear	"No eggs survived the winter north of the current range limit in Wisconsin."; its unclear if egg papers really are replicates but probably 2 replicates	Medley	2019	Rapid local adaptation to northern winters in the invasive Asian tiger mosquito Aedes albopictus : A moving target	USA
639	A. albopictus	-10	1488	diapause	Columbus (39.96	temperate	3	100	0	negative	no	field	unclear	yes	unclear	larvae	unclear	"No eggs survived the winter north of the current range limit in Wisconsin."; its unclear if egg papers really are replicates but probably 2 replicates	Medley	2019	Rapid local adaptation to northern winters in the invasive Asian tiger mosquito Aedes albopictus : A moving target	USA
640	A. albopictus	-10	1488	diapause	Harrisburg (40.70)	temperate	3	100	0	negative	no	field	unclear	yes	unclear	larvae	unclear	"No eggs survived the winter north of the current range limit in Wisconsin."; its unclear if egg papers really are replicates but probably 2 replicates	Medley	2019	Rapid local adaptation to northern winters in the invasive Asian tiger mosquito Aedes albopictus : A moving target	USA
641	A. albopictus	-10	1488	diapause	West Peoria (40.7)	temperate	3	100	0	negative	no	field	unclear	yes	unclear	larvae	unclear	"No eggs survived the winter north of the current range limit in Wisconsin."; its unclear if egg papers really are replicates but probably 2 replicates	Medley	2019	Rapid local adaptation to northern winters in the invasive Asian tiger mosquito Aedes albopictus : A moving target	USA
642	A. albopictus	-8	24	non-diapausing	SABAH	tropic	unclear	100	0	negative	10°C for 10 days +1 day 4°C	laboratory	3	yes	167-348	larvae	yes	Figure 17 of PhD Thesis	Hanson	1991	Cold Hardiness of Aedes albopictus eggs	USA
643	A. albopictus	-10	24	non-diapausing	SABAH	tropic	unclear	100	0	negative	10°C for 10 days +1 day 4°C	laboratory	3	yes	167-348	larvae	yes	Figure 17 of PhD Thesis	Hanson	1991	Cold Hardiness of Aedes albopictus eggs	USA
644	A. albopictus	-10	72	diapause	SABAH	tropic	unclear	100	0	negative	10°C for 60 days	laboratory	unclear	no	unclear	larvae	yes	Table 5 of PhD Thesis	Hanson	1991	Cold Hardiness of Aedes albopictus eggs	USA
645	A. albopictus	-8	24	non-diapausing	INDY	temperate	unclear	13.853	86.147	positive	10°C for 10 days +1 day 4°C	laboratory	3	yes	167-348	larvae	yes	Figure 17 of PhD Thesis	Hanson	1991	Cold Hardiness of Aedes albopictus eggs	USA
646	A. albopictus	-10	24	non-diapausing	INDY	temperate	unclear	51.6867	48.3133	positive	10°C for 10 days +1 day 4°C	laboratory	3	yes	167-348	larvae	yes	Figure 17 of PhD Thesis	Hanson	1991	Cold Hardiness of Aedes albopictus eggs	USA
647	A. albopictus	-10	72	diapause	INDY	temperate	unclear	50.7	49.3	positive	10°C for 60 days	laboratory	unclear	no	unclear	larvae	yes	Table 5 of PhD Thesis	Hanson	1991	Cold Hardiness of Aedes albopictus eggs	USA
648	A. albopictus	-8	24	non-diapausing	HYBRID	Intermediate	unclear	80.6024	19.3976	positive	10°C for 10 days +1 day 4°C	laboratory	3	yes	167-348	larvae	yes	Figure 17 of PhD Thesis; F SAB x M IN	Hanson	1991	Cold Hardiness of Aedes albopictus eggs	USA
649	A. albopictus	-10	24	non-diapausing	HYBRID	Intermediate	unclear	100	0	negative	10°C for 10 days +1 day 4°C	laboratory	3	yes	167-348	larvae	yes	Figure 17 of PhD Thesis; F SAB x M IN	Hanson	1991	Cold Hardiness of Aedes albopictus eggs	USA
650	A. albopictus	-10	72	diapause	HYBRID	intermediate	unclear	100	0	negative	10°C for 60 days	laboratory	unclear	no	unclear	larvae	yes	Table 5 of PhD Thesis; F SAB x M IN	Hanson	1991	Cold Hardiness of Aedes albopictus eggs	USA
651	A. albopictus	-8	24	non-diapausing	HYBRID	Intermediate	unclear	44.2169	55.7831	positive	10°C for 10 days +1 day 4°C	laboratory	3	yes	167-348	larvae	yes	Figure 17 of PhD Thesis; F IND x M SAB	Hanson	1991	Cold Hardiness of Aedes albopictus eggs	USA
652	A. albopictus	-10	24	non-diapausing	HYBRID	Intermediate	unclear	96.8651	3.13494	positive	10°C for 10 days +1 day 4°C	laboratory	3	yes	167-348	larvae	yes	Figure 17 of PhD Thesis; F IND x M SAB	Hanson	1991	Cold Hardiness of Aedes albopictus eggs	USA
653	A. albopictus	-10	72	diapause	HYBRID	intermediate	unclear	85.2	14.8	positive	10°C for 60 days	laboratory	unclear	no	unclear	larvae	yes	Table 5 of PhD Thesis; F IND x M SAB	Hanson	1991	Cold Hardiness of Aedes albopictus eggs	USA
654	A. albopictus	-8	24	non-diapausing	HYBRID	Intermediate	unclear	89.0313	10.9687	positive	10°C for 10 days +1 day 4°C	laboratory	3	yes	284-379	larvae	yes	Figure 18 of PhD Thesis; A --> detail description of Backcrosses in figure!	Hanson	1991	Cold Hardiness of Aedes albopictus eggs	USA
655	A. albopictus	-10	24	non-diapausing	HYBRID	Intermediate	unclear	96.4103	3.58974	positive	10°C for 10 days +1 day 4°C	laboratory	3	yes	284-379	larvae	yes	Figure 18 of PhD Thesis; A --> detail description of Backcrosses in figure!	Hanson	1991	Cold Hardiness of Aedes albopictus eggs	USA
656	A. albopictus	-8	24	non-diapausing	HYBRID	Intermediate	unclear	99.4302	0.569801	positive	10°C for 10 days +1 day 4°C	laboratory	3	yes	284-379	larvae	yes	Figure 18 of PhD Thesis; B --> detail description of Backcrosses in figure!	Hanson	1991	Cold Hardiness of Aedes albopictus eggs	USA
657	A. albopictus	-10	24	non-diapausing	HYBRID	Intermediate	unclear	100	0	negative	10°C for 10 days +1 day 4°C	laboratory	3	yes	284-379	larvae	yes	Figure 18 of PhD Thesis; B --> detail description of Backcrosses in figure!	Hanson	1991	Cold Hardiness of Aedes albopictus eggs	USA
658	A. albopictus	-8	24	non-diapausing	HYBRID	Intermediate	unclear	91.1681	8.83191	positive	10°C for 10 days +1 day 4°C	laboratory	3	yes	284-379	larvae	yes	Figure 18 of PhD Thesis; C --> detail description of Backcrosses in figure!	Hanson	1991	Cold Hardiness of Aedes albopictus eggs	USA
659	A. albopictus	-10	24	non-diapausing	HYBRID	Intermediate	unclear	100	0	negative	10°C for 10 days +1 day 4°C	laboratory	3	yes	284-379	larvae	yes	Figure 18 of PhD Thesis; C --> detail description of Backcrosses in figure!	Hanson	1991	Cold Hardiness of Aedes albopictus eggs	USA
660	A. albopictus	-8	24	non-diapausing	HYBRID	Intermediate	unclear	93.8462	6.15385	positive	10°C for 10 days +1 day 4°C	laboratory	3	yes	284-379	larvae	yes	Figure 18 of PhD Thesis; D --> detail description of Backcrosses in figure!	Hanson	1991	Cold Hardiness of Aedes albopictus eggs	USA
661	A. albopictus	-10	24	non-diapausing	HYBRID	Intermediate	unclear	100	0	negative	10°C for 10 days +1 day 4°C	laboratory	3	yes	284-379	larvae	yes	Figure 18 of PhD Thesis; D --> detail description of Backcrosses in figure!	Hanson	1991	Cold Hardiness of Aedes albopictus eggs	USA
662	A. albopictus	-8	24	non-diapausing	HYBRID	Intermediate	unclear	31.8091	68.1909	positive	10°C for 10 days +1 day 4°C	laboratory	3	yes	284-379	larvae	yes	Figure 18 of PhD Thesis; E --> detail description of Backcrosses in figure!	Hanson	1991	Cold Hardiness of Aedes albopictus eggs	USA
663	A. albopictus	-10	24	non-diapausing	HYBRID	Intermediate	unclear	94.7749	5.22507	positive	10°C for 10 days +1 day 4°C	laboratory	3	yes	284-379	larvae	yes	Figure 18 of PhD Thesis; E --> detail description of Backcrosses in figure!	Hanson	1991	Cold Hardiness of Aedes albopictus eggs	USA
664	A. albopictus	-8	24	non-diapausing	HYBRID	Intermediate	unclear	49.4786	50.5214	positive	10°C for 10 days +1 day 4°C	laboratory	3	yes	284-379	larvae	yes	Figure 18 of PhD Thesis; F --> detail description of Backcrosses in figure!	Hanson	1991	Cold Hardiness of Aedes albopictus eggs	USA
665	A. albopictus	-10	24	non-diapausing	HYBRID	Intermediate	unclear	96.1026	3.89744	positive	10°C for 10 days +1 day 4°C	laboratory	3	yes	284-379	larvae	yes	Figure 18 of PhD Thesis; F --> detail description of Backcrosses in figure!	Hanson	1991	Cold Hardiness of Aedes albopictus eggs	USA
666	A. albopictus	-8	24	non-diapausing	HYBRID	Intermediate	unclear	63.6268	36.3732	positive	10°C for 10 days +1 day 4°C	laboratory	3	yes	284-379	larvae	yes	Figure 18 of PhD Thesis; G --> detail description of Backcrosses in figure!	Hanson	1991	Cold Hardiness of Aedes albopictus eggs	USA
667	A. albopictus	-10	24	non-diapausing	HYBRID	Intermediate	unclear	97.9117	2.08832	positive	10°C for 10 days +1 day 4°C	laboratory	3	yes	284-379	larvae	yes	Figure 18 of PhD Thesis; G --> detail description of Backcrosses in figure!	Hanson	1991	Cold Hardiness of Aedes albopictus eggs	USA
668	A. albopictus	-8	24	non-diapausing	HYBRID	Intermediate	unclear	57.9288	42.0712	positive	10°C for 10 days +1 day 4°C	laboratory	3	yes	284-379	larvae	yes	Figure 18 of PhD Thesis; H --> detail description of Backcrosses in figure!	Hanson	1991	Cold Hardiness of Aedes albopictus eggs	USA
669	A. albopictus	-10	24	non-diapausing	HYBRID	Intermediate	unclear	92.3077	7.69231	positive	10°C for 10 days +1 day 4°C	laboratory	3	yes	284-379	larvae	yes	Figure 18 of PhD Thesis; H --> detail description of Backcrosses in figure!	Hanson	1991	Cold Hardiness of Aedes albopictus eggs	USA
670	A. aegypti	0	12	non-diapausing	Nepal, Chitwan	tropic	1	51.3958	48.6042		no	laboratory	11	yes	109	adult	no	Raw data in % from Author ; not analyzed in Meta analysis	Kramer	2019	Does winter cold really limit the dengue vector Aedes aegypti in Europe?	Germany
671	A. aegypti	0	24	non-diapausing	Nepal, Chitwan	tropic	1	59.3467	40.6533		no	laboratory	11	yes	99	adult	no	Raw data in % from Author ; not analyzed in Meta analysis	Kramer	2019	Does winter cold really limit the dengue vector Aedes aegypti in Europe?	Germany
672	A. aegypti	0	36	non-diapausing	Nepal, Chitwan	tropic	1	60.7674	39.2326		no	laboratory	11	yes	105	adult	no	Raw data in % from Author ; not analyzed in Meta analysis	Kramer	2019	Does winter cold really limit the dengue vector Aedes aegypti in Europe?	Germany
673	A. aegypti	0	48	non-diapausing	Nepal, Chitwan	tropic	1	62.9756	37.0244		no	laboratory	12	yes	117	adult	no	Raw data in % from Author ; not analyzed in Meta analysis	Kramer	2019	Does winter cold really limit the dengue vector Aedes aegypti in Europe?	Germany
674	A. aegypti	0	60	non-diapausing	Nepal, Chitwan	tropic	1	60.2862	39.7138		no	laboratory	12	yes	124	adult	no	Raw data in % from Author ; not analyzed in Meta analysis	Kramer	2019	Does winter cold really limit the dengue vector Aedes aegypti in Europe?	Germany
675	A. aegypti	0	72	non-diapausing	Nepal, Chitwan	tropic	1	65.5706	34.4294		no	laboratory	12	yes	122	adult	no	Raw data in % from Author ; not analyzed in Meta analysis	Kramer	2019	Does winter cold really limit the dengue vector Aedes aegypti in Europe?	Germany
676	A. aegypti	0	96	non-diapausing	Nepal, Chitwan	tropic	1	47.2688	52.7312		no	laboratory	10	yes	102	adult	no	Raw data in % from Author ; not analyzed in Meta analysis	Kramer	2019	Does winter cold really limit the dengue vector Aedes aegypti in Europe?	Germany
677	A. aegypti	0	24	non-diapausing	Nepal, Chitwan	tropic	2	71.4583	28.5417		no	laboratory	8	yes	73	adult	no	Raw data in % from Author ; not analyzed in Meta analysis	Kramer	2019	Does winter cold really limit the dengue vector Aedes aegypti in Europe?	Germany
678	A. aegypti	0	48	non-diapausing	Nepal, Chitwan	tropic	2	52.2706	47.7294		no	laboratory	10	yes	102	adult	no	Raw data in % from Author ; not analyzed in Meta analysis	Kramer	2019	Does winter cold really limit the dengue vector Aedes aegypti in Europe?	Germany
679	A. aegypti	0	96	non-diapausing	Nepal, Chitwan	tropic	2	50.8225	49.1775		no	laboratory	9	yes	96	adult	no	Raw data in % from Author ; not analyzed in Meta analysis	Kramer	2019	Does winter cold really limit the dengue vector Aedes aegypti in Europe?	Germany
680	A. aegypti	0	192	non-diapausing	Nepal, Chitwan	tropic	2	49.4034	50.5966		no	laboratory	8	yes	79	adult	no	Raw data in % from Author ; not analyzed in Meta analysis	Kramer	2019	Does winter cold really limit the dengue vector Aedes aegypti in Europe?	Germany
681	A. aegypti	-2	24	non-diapausing	Nepal, Chitwan	tropic	2	69.6409	30.3591		no	laboratory	9	yes	97	adult	no	Raw data in % from Author ; not analyzed in Meta analysis	Kramer	2019	Does winter cold really limit the dengue vector Aedes aegypti in Europe?	Germany
682	A. aegypti	-2	48	non-diapausing	Nepal, Chitwan	tropic	2	57.7922	42.2078		no	laboratory	7	yes	73	adult	no	Raw data in % from Author ; not analyzed in Meta analysis	Kramer	2019	Does winter cold really limit the dengue vector Aedes aegypti in Europe?	Germany
683	A. aegypti	-2	72	non-diapausing	Nepal, Chitwan	tropic	2	57.8889	42.1111		no	laboratory	10	yes	97	adult	no	Raw data in % from Author ; not analyzed in Meta analysis	Kramer	2019	Does winter cold really limit the dengue vector Aedes aegypti in Europe?	Germany
684	A. aegypti	-2	96	non-diapausing	Nepal, Chitwan	tropic	2	62.2222	37.7778		no	laboratory	9	yes	92	adult	no	Raw data in % from Author ; not analyzed in Meta analysis	Kramer	2019	Does winter cold really limit the dengue vector Aedes aegypti in Europe?	Germany
685	A. aegypti	-2	96	non-diapausing	Nepal, Chitwan	tropic	2	72.8093	27.1907		no	laboratory	8	yes	82	adult	no	Raw data in % from Author ; not analyzed in Meta analysis	Kramer	2019	Does winter cold really limit the dengue vector Aedes aegypti in Europe?	Germany
686	A. aegypti	-2	144	non-diapausing	Nepal, Chitwan	tropic	2	84.2368	15.7632		no	laboratory	9	yes	89	adult	no	Raw data in % from Author ; not analyzed in Meta analysis	Kramer	2019	Does winter cold really limit the dengue vector Aedes aegypti in Europe?	Germany
687	A. aegypti	-2	192	non-diapausing	Nepal, Chitwan	tropic	2	91.4983	8.50168		no	laboratory	9	yes	100	adult	no	Raw data in % from Author ; not analyzed in Meta analysis	Kramer	2019	Does winter cold really limit the dengue vector Aedes aegypti in Europe?	Germany
688	A. aegypti	-6	24	non-diapausing	Nepal, Chitwan	tropic	2	91.4068	8.5932		no	laboratory	9	yes	98	adult	no	Raw data in % from Author ; not analyzed in Meta analysis	Kramer	2019	Does winter cold really limit the dengue vector Aedes aegypti in Europe?	Germany
689	A. aegypti	-6	48	non-diapausing	Nepal, Chitwan	tropic	2	94.7576	5.24242		no	laboratory	10	yes	100	adult	no	Raw data in % from Author ; not analyzed in Meta analysis	Kramer	2019	Does winter cold really limit the dengue vector Aedes aegypti in Europe?	Germany
690	A. albopictus	0	24	non-diapausing	Nepal, Chitwan	tropic	2	86.4962	13.5038		no	laboratory	8	yes	82	adult	no	Raw data in % from Author ; not analyzed in Meta analysis	Kramer	2019	Does winter cold really limit the dengue vector Aedes aegypti in Europe?	Germany
691	A. albopictus	0	48	non-diapausing	Nepal, Chitwan	tropic	2	77.2443	22.7557		no	laboratory	9	yes	83	adult	no	Raw data in % from Author ; not analyzed in Meta analysis	Kramer	2019	Does winter cold really limit the dengue vector Aedes aegypti in Europe?	Germany
692	A. albopictus	0	96	non-diapausing	Nepal, Chitwan	tropic	2	66.67	33.33		no	laboratory	7	yes	87	adult	no	Raw data in % from Author ; not analyzed in Meta analysis	Kramer	2019	Does winter cold really limit the dengue vector Aedes aegypti in Europe?	Germany
693	A. albopictus	0	144	non-diapausing	Nepal, Chitwan	tropic	2	70.5355	29.4645		no	laboratory	9	yes	90	adult	no	Raw data in % from Author ; not analyzed in Meta analysis	Kramer	2019	Does winter cold really limit the dengue vector Aedes aegypti in Europe?	Germany
694	A. albopictus	0	192	non-diapausing	Nepal, Chitwan	tropic	2	75.0884	24.9116		no	laboratory	8	yes	79	adult	no	Raw data in % from Author ; not analyzed in Meta analysis	Kramer	2019	Does winter cold really limit the dengue vector Aedes aegypti in Europe?	Germany
695	A. albopictus	-2	24	non-diapausing	Nepal, Chitwan	tropic	2	76.511	23.489		no	laboratory	8	yes	88	adult	no	Raw data in % from Author ; not analyzed in Meta analysis	Kramer	2019	Does winter cold really limit the dengue vector Aedes aegypti in Europe?	Germany
696	A. albopictus	-2	48	non-diapausing	Nepal, Chitwan	tropic	2	79.1735	20.8265		no	laboratory	8	yes	85	adult	no	Raw data in % from Author ; not analyzed in Meta analysis	Kramer	2019	Does winter cold really limit the dengue vector Aedes aegypti in Europe?	Germany
697	A. albopictus	-2	72	non-diapausing	Nepal, Chitwan	tropic	2	78.2517	21.7483		no	laboratory	8	yes	82	adult	no	Raw data in % from Author ; not analyzed in Meta analysis	Kramer	2019	Does winter cold really limit the dengue vector Aedes aegypti in Europe?	Germany
698	A. albopictus	-2	96	non-diapausing	Nepal, Chitwan	tropic	2	75.8902	24.1098		no	laboratory	8	yes	87	adult	no	Raw data in % from Author ; not analyzed in Meta analysis	Kramer	2019	Does winter cold really limit the dengue vector Aedes aegypti in Europe?	Germany
699	A. albopictus	-2	144	non-diapausing	Nepal, Chitwan	tropic	2	94.4444	5.55556		no	laboratory	9	yes	88	adult	no	Raw data in % from Author ; not analyzed in Meta analysis	Kramer	2019	Does winter cold really limit the dengue vector Aedes aegypti in Europe?	Germany
700	A. albopictus	-2	192	non-diapausing	Nepal, Chitwan	tropic	2	92.2727	7.72727		no	laboratory	7	yes	68	adult	no	Raw data in % from Author ; not analyzed in Meta analysis	Kramer	2019	Does winter cold really limit the dengue vector Aedes aegypti in Europe?	Germany
701	A. albopictus	-6	24	non-diapausing	Nepal, Chitwan	tropic	2	90.5208	9.47917		no	laboratory	8	yes	75	adult	no	Raw data in % from Author ; not analyzed in Meta analysis	Kramer	2019	Does winter cold really limit the dengue vector Aedes aegypti in Europe?	Germany
702	A. albopictus	-6	48	non-diapausing	Nepal, Chitwan	tropic	2	97.1875	2.8125		no	laboratory	8	yes	75	adult	no	Raw data in % from Author ; not analyzed in Meta analysis	Kramer	2019	Does winter cold really limit the dengue vector Aedes aegypti in Europe?	Germany

## Sheet: Table_S2
ID	species	Temperature (°C)	Time (h)	diapause or non-diapausing condition	Origin	Climate	Generation	Mortality (%)	Survivorship (%)	Hatching (positive or negative)	Acclimation	Type of study (field or laboratory study)	Replicates	control	Amount of eggs	reared to larvae, pupae or adult?	bleaching	comment	Author	Year	Publication	Country of first Author	Limitation of Study
1	A. albopictus	-10	24	non-diapausing	Malaysia	tropic	smaller than 2	100	0	negative	5°C for two weeks before experiment	laboratory	no	yes	428	larvae	yes	Mortality not accurate- no numbers in publication; Shown here is the percentage mortality due to exposure to freezing temperatures calculated as the difference in the percentage egg hatch between the control and treatment eggs. In controls at least 79% always hatched. unclear how many eggs in control and treatment.	Hawley and Reiter	1987	Aedes albopictus in North America: probable introduction in used tires from northern Asia.	USA
2	A. albopictus	-10	24	non-diapausing	Penang	tropic	smaller than 2	95.9504	4.04959	positive	5°C for two weeks before experiment	laboratory	no	yes	446	larvae	yes	Mortality not accurate- no numbers in publication; Shown here is the percentage mortality due to exposure to freezing temperatures calculated as the difference in the percentage egg hatch between the control and treatment eggs. In controls at least 79% always hatched. unclear how many eggs in control and treatment.	Hawley and Reiter	1987	Aedes albopictus in North America: probable introduction in used tires from northern Asia.	USA
3	A. albopictus	-10	24	non-diapausing	Taipei	tropic	bigger than 20	53.2231	46.7769	positive	5°C for two weeks before experiment	laboratory	no	yes	347	larvae	yes	Mortality not accurate- no numbers in publication; Shown here is the percentage mortality due to exposure to freezing temperatures calculated as the difference in the percentage egg hatch between the control and treatment eggs. In controls at least 79% always hatched. unclear how many eggs in control and treatment.	Hawley and Reiter	1987	Aedes albopictus in North America: probable introduction in used tires from northern Asia.	USA
4	A. albopictus	-10	24	non-diapausing	Tokyo	tropic	bigger than 20	19.0083	80.9917	positive	5°C for two weeks before experiment	laboratory	no	yes	528	larvae	yes	Mortality not accurate- no numbers in publication; Shown here is the percentage mortality due to exposure to freezing temperatures calculated as the difference in the percentage egg hatch between the control and treatment eggs. In controls at least 79% always hatched. unclear how many eggs in control and treatment.	Hawley and Reiter	1987	Aedes albopictus in North America: probable introduction in used tires from northern Asia.	USA
5	A. albopictus	-10	24	non-diapausing	Univ. Tokyo	tropic	bigger than 20	11.6529	88.3471	positive	5°C for two weeks before experiment	laboratory	no	yes	203	larvae	yes	Mortality not accurate- no numbers in publication; Shown here is the percentage mortality due to exposure to freezing temperatures calculated as the difference in the percentage egg hatch between the control and treatment eggs. In controls at least 79% always hatched. unclear how many eggs in control and treatment.	Hawley and Reiter	1987	Aedes albopictus in North America: probable introduction in used tires from northern Asia.	USA
6	A. albopictus	-10	24	non-diapausing	Houston	tropic	smaller than 2	23.3058	76.6942	positive	5°C for two weeks before experiment	laboratory	no	yes	196	larvae	yes	Mortality not accurate- no numbers in publication; Shown here is the percentage mortality due to exposure to freezing temperatures calculated as the difference in the percentage egg hatch between the control and treatment eggs. In controls at least 79% always hatched. unclear how many eggs in control and treatment.	Hawley and Reiter	1987	Aedes albopictus in North America: probable introduction in used tires from northern Asia.	USA
7	A. albopictus	-10	24	non-diapausing	Houston	tropic	smaller than 2	11.6529	88.3471	positive	5°C for two weeks before experiment	laboratory	no	yes	431	larvae	yes	Mortality not accurate- no numbers in publication; Shown here is the percentage mortality due to exposure to freezing temperatures calculated as the difference in the percentage egg hatch between the control and treatment eggs. In controls at least 79% always hatched. unclear how many eggs in control and treatment.	Hawley and Reiter	1987	Aedes albopictus in North America: probable introduction in used tires from northern Asia.	USA
8	A. albopictus	-10	24	non-diapausing	Jacksonville	tropic	smaller than 2	22.3967	77.6033	positive	5°C for two weeks before experiment	laboratory	no	yes	206	larvae	yes	Mortality not accurate- no numbers in publication; Shown here is the percentage mortality due to exposure to freezing temperatures calculated as the difference in the percentage egg hatch between the control and treatment eggs. In controls at least 79% always hatched. unclear how many eggs in control and treatment.	Hawley and Reiter	1987	Aedes albopictus in North America: probable introduction in used tires from northern Asia.	USA
9	A. albopictus	-10	24	non-diapausing	New orleans	tropic	smaller than 2	21.405	78.595	positive	5°C for two weeks before experiment	laboratory	no	yes	205	larvae	yes	Mortality not accurate- no numbers in publication; Shown here is the percentage mortality due to exposure to freezing temperatures calculated as the difference in the percentage egg hatch between the control and treatment eggs. In controls at least 79% always hatched. unclear how many eggs in control and treatment.	Hawley and Reiter	1987	Aedes albopictus in North America: probable introduction in used tires from northern Asia.	USA
10	A. albopictus	-10	24	non-diapausing	Evansville	temperate	smaller than 2	0.909091	99.0909	positive	5°C for two weeks before experiment	laboratory	no	yes	712	larvae	yes	Mortality not accurate- no numbers in publication; Shown here is the percentage mortality due to exposure to freezing temperatures calculated as the difference in the percentage egg hatch between the control and treatment eggs. In controls at least 79% always hatched. unclear how many eggs in control and treatment.	Hawley and Reiter	1987	Aedes albopictus in North America: probable introduction in used tires from northern Asia.	USA
11	A. albopictus	-10	24	non-diapausing	indianapolis	temperate	smaller than 2	3.8843	96.1157	positive	5°C for two weeks before experiment	laboratory	no	yes	561	larvae	yes	Mortality not accurate- no numbers in publication; Shown here is the percentage mortality due to exposure to freezing temperatures calculated as the difference in the percentage egg hatch between the control and treatment eggs. In controls at least 79% always hatched. unclear how many eggs in control and treatment.	Hawley and Reiter	1987	Aedes albopictus in North America: probable introduction in used tires from northern Asia.	USA
12	A. aegypti	-10	24	non-diapausing	caribbeean origin 1930, ROCK	tropic	bigger than 50	98.6777	1.32231	positive	5°C for two weeks before experiment	laboratory	no	yes	464	larvae	yes	Mortality not accurate- no numbers in publication; Shown here is the percentage mortality due to exposure to freezing temperatures calculated as the difference in the percentage egg hatch between the control and treatment eggs. In controls at least 79% always hatched. unclear how many eggs in control and treatment.	Hawley and Reiter	1987	Aedes albopictus in North America: probable introduction in used tires from northern Asia.	USA
13	A. albopictus	-10	2280	diapause	Malaysia (SABAH)	tropic	5	100	0	negative	no	field	no	no	53-252	larvae	no	Experiment 1 Winter 1989-1990; all eggs older then 90 days if collected earlier eggs were incubatet by 10°C and 80% humidity until 90 day old and then hatched; they show survivorship we used the mortality rate so we calculated 100%-Survivorship%=Mortality%	Hanson and Craig	1995	Aedes albopictus ( Diptera : Culicidae ) Eggs: Field Survivorship During Northern Indiana Winters	USA	TIME: shown here is the total experiment time. However temperature varies during this time only lowest survival temperatures are shown but temperatures where not permantently that low during the time shown; 7 January all were death or late december; MORTALITY/SURVIVORSHIP: difference in results part and figure! Result part is shown.
14	A. albopictus	-10	2280	diapause	Indianapolis (INDY)	temperate	4	0	100	positive	no	field	no	no	53-252	larvae	no	Experiment 1 Winter 1989-1990; all eggs older then 90 days if collected earlier eggs were incubatet by 10°C and 80% humidity until 90 day old and then hatched; they show survivorship we used the mortality rate so we calculated 100%-Survivorship%=Mortality%	Hanson and Craig	1995	Aedes albopictus ( Diptera : Culicidae ) Eggs: Field Survivorship During Northern Indiana Winters	USA
15	A. albopictus	-22	2280	diapause	Indianapolis (INDY)	temperate	4	100	0	negative	no	field	no	no	53-252	larvae	no	Experiment 1 Winter 1989-1990; all eggs older then 90 days if collected earlier eggs were incubatet by 10°C and 80% humidity until 90 day old and then hatched; they show survivorship we used the mortality rate so we calculated 100%-Survivorship%=Mortality%	Hanson and Craig	1995	Aedes albopictus ( Diptera : Culicidae ) Eggs: Field Survivorship During Northern Indiana Winters	USA
16	A. albopictus	-19	1704	diapause	Indianapolis (INDY)	temperate	7	22	78	positive	no	field	no	no	21-469	larvae	no	Experiment 2 Winter 1990-1991; all eggs older then 90 days if collected earlier eggs were incubatet by 10°C and 80% humidity until 90 day old and then hatched; they show survivorship we used the mortality rate so we calculated 100%-Survivorship%=Mortality%	Hanson and Craig	1995	Aedes albopictus ( Diptera : Culicidae ) Eggs: Field Survivorship During Northern Indiana Winters	USA
17	A. albopictus	-5	1704	diapause	Malaysia (SABAH)	tropic	8	100	0	negative	no	field	no	no	21-469	larvae	no	Experiment 2 Winter 1990-1991; all eggs older then 90 days if collected earlier eggs were incubatet by 10°C and 80% humidity until 90 day old and then hatched; they show survivorship we used the mortality rate so we calculated 100%-Survivorship%=Mortality%	Hanson and Craig	1995	Aedes albopictus ( Diptera : Culicidae ) Eggs: Field Survivorship During Northern Indiana Winters	USA
18	A. albopictus	-10	1704	diapause	Malaysia (SABAH)	tropic	8	37	63	positive	no	field	no	no	21-469	larvae	no	Experiment 2 Winter 1990-1991; all eggs older then 90 days if collected earlier eggs were incubatet by 10°C and 80% humidity until 90 day old and then hatched; they show survivorship we used the mortality rate so we calculated 100%-Survivorship%=Mortality%	Hanson and Craig	1995	Aedes albopictus ( Diptera : Culicidae ) Eggs: Field Survivorship During Northern Indiana Winters	USA
19	A. albopictus	-2	24	non-diapausing	Indianapolis (INDY)	temperate	4	10.675	89.325	positive	no	laboratory	no	no	83-344	larvae	no	they show survivorship we used the mortality rate so we calculated 100%-Survivorship%=Mortality% ; larvae that displayed a negative phototaxis and characteristic larval movements were considered alive; supercooling points were not taking into account in this analysis	Hanson and Craig	1995	Realationship between cold hardiness and supercooling point in Aedes albopictus eggs.	USA
20	A. albopictus	-4	24	non-diapausing	Indianapolis (INDY)	temperate	4	13.3438	86.6562	positive	no	laboratory	no	no	83-344	larvae	no	they show survivorship we used the mortality rate so we calculated 100%-Survivorship%=Mortality% ; larvae that displayed a negative phototaxis and characteristic larval movements were considered alive; supercooling points were not taking into account in this analysis	Hanson and Craig	1995	Realationship between cold hardiness and supercooling point in Aedes albopictus eggs.	USA
21	A. albopictus	-6	24	non-diapausing	Indianapolis (INDY)	temperate	4	17.5824	82.4176	positive	no	laboratory	no	no	83-344	larvae	no	they show survivorship we used the mortality rate so we calculated 100%-Survivorship%=Mortality% ; larvae that displayed a negative phototaxis and characteristic larval movements were considered alive; supercooling points were not taking into account in this analysis	Hanson and Craig	1995	Realationship between cold hardiness and supercooling point in Aedes albopictus eggs.	USA
22	A. albopictus	-8	24	non-diapausing	Indianapolis (INDY)	temperate	4	49.1366	50.8634	positive	no	laboratory	no	no	83-344	larvae	no	they show survivorship we used the mortality rate so we calculated 100%-Survivorship%=Mortality% ; larvae that displayed a negative phototaxis and characteristic larval movements were considered alive; supercooling points were not taking into account in this analysis	Hanson and Craig	1995	Realationship between cold hardiness and supercooling point in Aedes albopictus eggs.	USA
23	A. albopictus	-10	24	non-diapausing	Indianapolis (INDY)	temperate	4	100	0	negative	no	laboratory	no	no	83-344	larvae	no	they show survivorship we used the mortality rate so we calculated 100%-Survivorship%=Mortality% ; larvae that displayed a negative phototaxis and characteristic larval movements were considered alive; supercooling points were not taking into account in this analysis	Hanson and Craig	1995	Realationship between cold hardiness and supercooling point in Aedes albopictus eggs.	USA
24	A. albopictus	-12	24	non-diapausing	Indianapolis (INDY)	temperate	4	100	0	negative	no	laboratory	no	no	83-344	larvae	no	they show survivorship we used the mortality rate so we calculated 100%-Survivorship%=Mortality% ; larvae that displayed a negative phototaxis and characteristic larval movements were considered alive; supercooling points were not taking into account in this analysis	Hanson and Craig	1995	Realationship between cold hardiness and supercooling point in Aedes albopictus eggs.	USA
25	A. albopictus	-7	24	non-diapausing	Indianapolis (INDY)	temperate	4	10.6416	89.3584	positive	10°C for 60 days	laboratory	no	no	94-563	larvae	no	they show survivorship we used the mortality rate so we calculated 100%-Survivorship%=Mortality% ; larvae that displayed a negative phototaxis and characteristic larval movements were considered alive; supercooling points were not taking into account in this analysis	Hanson and Craig	1995	Realationship between cold hardiness and supercooling point in Aedes albopictus eggs.	USA
26	A. albopictus	-8	24	non-diapausing	Indianapolis (INDY)	temperate	4	8.4507	91.5493	positive	10°C for 60 days	laboratory	no	no	94-563	larvae	no	they show survivorship we used the mortality rate so we calculated 100%-Survivorship%=Mortality% ; larvae that displayed a negative phototaxis and characteristic larval movements were considered alive; supercooling points were not taking into account in this analysis	Hanson and Craig	1995	Realationship between cold hardiness and supercooling point in Aedes albopictus eggs.	USA
27	A. albopictus	-9	24	non-diapausing	Indianapolis (INDY)	temperate	4	17.8404	82.1596	positive	10°C for 60 days	laboratory	no	no	94-563	larvae	no	they show survivorship we used the mortality rate so we calculated 100%-Survivorship%=Mortality% ; larvae that displayed a negative phototaxis and characteristic larval movements were considered alive; supercooling points were not taking into account in this analysis	Hanson and Craig	1995	Realationship between cold hardiness and supercooling point in Aedes albopictus eggs.	USA
28	A. albopictus	-10	24	non-diapausing	Indianapolis (INDY)	temperate	4	30.8294	69.1706	positive	10°C for 60 days	laboratory	no	no	94-563	larvae	no	they show survivorship we used the mortality rate so we calculated 100%-Survivorship%=Mortality% ; larvae that displayed a negative phototaxis and characteristic larval movements were considered alive; supercooling points were not taking into account in this analysis	Hanson and Craig	1995	Realationship between cold hardiness and supercooling point in Aedes albopictus eggs.	USA
29	A. albopictus	-11	24	non-diapausing	Indianapolis (INDY)	temperate	4	48.2003	51.7997	positive	10°C for 60 days	laboratory	no	no	94-563	larvae	no	they show survivorship we used the mortality rate so we calculated 100%-Survivorship%=Mortality% ; larvae that displayed a negative phototaxis and characteristic larval movements were considered alive; supercooling points were not taking into account in this analysis	Hanson and Craig	1995	Realationship between cold hardiness and supercooling point in Aedes albopictus eggs.	USA
30	A. albopictus	-12	24	non-diapausing	Indianapolis (INDY)	temperate	4	89.0454	10.9546	positive	10°C for 60 days	laboratory	no	no	94-563	larvae	no	they show survivorship we used the mortality rate so we calculated 100%-Survivorship%=Mortality% ; larvae that displayed a negative phototaxis and characteristic larval movements were considered alive; supercooling points were not taking into account in this analysis	Hanson and Craig	1995	Realationship between cold hardiness and supercooling point in Aedes albopictus eggs.	USA
31	A. albopictus	-13	24	non-diapausing	Indianapolis (INDY)	temperate	5	93.1142	6.88576	positive	10°C for 60 days	laboratory	no	no	94-563	larvae	no	they show survivorship we used the mortality rate so we calculated 100%-Survivorship%=Mortality% ; larvae that displayed a negative phototaxis and characteristic larval movements were considered alive; supercooling points were not taking into account in this analysis	Hanson and Craig	1995	Realationship between cold hardiness and supercooling point in Aedes albopictus eggs.	USA
32	A. albopictus	-8	24	diapause	Indianapolis (INDY)	temperate	4	10.3611	89.6389	positive	10°C for 60 days	laboratory	no	no	182-385	larvae	no	they show survivorship we used the mortality rate so we calculated 100%-Survivorship%=Mortality% ; larvae that displayed a negative phototaxis and characteristic larval movements were considered alive; supercooling points were not taking into account in this analysis	Hanson and Craig	1995	Realationship between cold hardiness and supercooling point in Aedes albopictus eggs.	USA
33	A. albopictus	-9	24	diapause	Indianapolis (INDY)	temperate	4	13.0298	86.9702	positive	10°C for 60 days	laboratory	no	no	182-385	larvae	no	they show survivorship we used the mortality rate so we calculated 100%-Survivorship%=Mortality% ; larvae that displayed a negative phototaxis and characteristic larval movements were considered alive; supercooling points were not taking into account in this analysis	Hanson and Craig	1995	Realationship between cold hardiness and supercooling point in Aedes albopictus eggs.	USA
34	A. albopictus	-10	24	diapause	Indianapolis (INDY)	temperate	4	17.1115	82.8885	positive	10°C for 60 days	laboratory	no	no	182-385	larvae	no	they show survivorship we used the mortality rate so we calculated 100%-Survivorship%=Mortality% ; larvae that displayed a negative phototaxis and characteristic larval movements were considered alive; supercooling points were not taking into account in this analysis	Hanson and Craig	1995	Realationship between cold hardiness and supercooling point in Aedes albopictus eggs.	USA
35	A. albopictus	-11	24	diapause	Indianapolis (INDY)	temperate	4	34.6939	65.3061	positive	10°C for 60 days	laboratory	no	no	182-385	larvae	no	they show survivorship we used the mortality rate so we calculated 100%-Survivorship%=Mortality% ; larvae that displayed a negative phototaxis and characteristic larval movements were considered alive; supercooling points were not taking into account in this analysis	Hanson and Craig	1995	Realationship between cold hardiness and supercooling point in Aedes albopictus eggs.	USA
36	A. albopictus	-12	24	diapause	Indianapolis (INDY)	temperate	4	52.2763	47.7237	positive	10°C for 60 days	laboratory	no	no	182-385	larvae	no	they show survivorship we used the mortality rate so we calculated 100%-Survivorship%=Mortality% ; larvae that displayed a negative phototaxis and characteristic larval movements were considered alive; supercooling points were not taking into account in this analysis	Hanson and Craig	1995	Realationship between cold hardiness and supercooling point in Aedes albopictus eggs.	USA
37	A. albopictus	-13	24	diapause	Indianapolis (INDY)	temperate	4	79.7488	20.2512	positive	10°C for 60 days	laboratory	no	no	182-385	larvae	no	they show survivorship we used the mortality rate so we calculated 100%-Survivorship%=Mortality% ; larvae that displayed a negative phototaxis and characteristic larval movements were considered alive; supercooling points were not taking into account in this analysis	Hanson and Craig	1995	Realationship between cold hardiness and supercooling point in Aedes albopictus eggs.	USA
38	A. albopictus	-14	24	diapause	Indianapolis (INDY)	temperate	4	96.5463	3.45369	positive	10°C for 60 days	laboratory	no	no	182-385	larvae	no	they show survivorship we used the mortality rate so we calculated 100%-Survivorship%=Mortality% ; larvae that displayed a negative phototaxis and characteristic larval movements were considered alive; supercooling points were not taking into account in this analysis	Hanson and Craig	1995	Realationship between cold hardiness and supercooling point in Aedes albopictus eggs.	USA
39	A. albopictus	-7	24	non-diapausing	Malaysia (SABAH)	tropic	5	95.4617	4.53834	positive	10°C for 60 days	laboratory	no	no	94-563	larvae	no	they show survivorship we used the mortality rate so we calculated 100%-Survivorship%=Mortality% ; larvae that displayed a negative phototaxis and characteristic larval movements were considered alive; supercooling points were not taking into account in this analysis	Hanson and Craig	1995	Realationship between cold hardiness and supercooling point in Aedes albopictus eggs.	USA
40	A. albopictus	-8	24	non-diapausing	Malaysia (SABAH)	tropic	5	96.8701	3.12989	positive	10°C for 60 days	laboratory	no	no	94-563	larvae	no	they show survivorship we used the mortality rate so we calculated 100%-Survivorship%=Mortality% ; larvae that displayed a negative phototaxis and characteristic larval movements were considered alive; supercooling points were not taking into account in this analysis	Hanson and Craig	1995	Realationship between cold hardiness and supercooling point in Aedes albopictus eggs.	USA
41	A. albopictus	-9	24	non-diapausing	Malaysia (SABAH)	tropic	5	100	0	negative	10°C for 60 days	laboratory	no	no	94-563	larvae	no	they show survivorship we used the mortality rate so we calculated 100%-Survivorship%=Mortality% ; larvae that displayed a negative phototaxis and characteristic larval movements were considered alive; supercooling points were not taking into account in this analysis	Hanson and Craig	1995	Realationship between cold hardiness and supercooling point in Aedes albopictus eggs.	USA
42	A. albopictus	-10	24	non-diapausing	Malaysia (SABAH)	tropic	5	100	0	negative	10°C for 60 days	laboratory	no	no	94-563	larvae	no	they show survivorship we used the mortality rate so we calculated 100%-Survivorship%=Mortality% ; larvae that displayed a negative phototaxis and characteristic larval movements were considered alive; supercooling points were not taking into account in this analysis	Hanson and Craig	1995	Realationship between cold hardiness and supercooling point in Aedes albopictus eggs.	USA
43	A. albopictus	-11	24	non-diapausing	Malaysia (SABAH)	tropic	5	100	0	negative	10°C for 60 days	laboratory	no	no	94-563	larvae	no	they show survivorship we used the mortality rate so we calculated 100%-Survivorship%=Mortality% ; larvae that displayed a negative phototaxis and characteristic larval movements were considered alive; supercooling points were not taking into account in this analysis	Hanson and Craig	1995	Realationship between cold hardiness and supercooling point in Aedes albopictus eggs.	USA
44	A. albopictus	-12	24	non-diapausing	Malaysia (SABAH)	tropic	5	100	0	negative	10°C for 60 days	laboratory	no	no	94-563	larvae	no	they show survivorship we used the mortality rate so we calculated 100%-Survivorship%=Mortality% ; larvae that displayed a negative phototaxis and characteristic larval movements were considered alive; supercooling points were not taking into account in this analysis	Hanson and Craig	1995	Realationship between cold hardiness and supercooling point in Aedes albopictus eggs.	USA
45	A. albopictus	-13	24	non-diapausing	Malaysia (SABAH)	tropic	5	100	0	negative	10°C for 60 days	laboratory	no	no	94-563	larvae	no	they show survivorship we used the mortality rate so we calculated 100%-Survivorship%=Mortality% ; larvae that displayed a negative phototaxis and characteristic larval movements were considered alive; supercooling points were not taking into account in this analysis	Hanson and Craig	1995	Realationship between cold hardiness and supercooling point in Aedes albopictus eggs.	USA
46	A. albopictus	-14	24	non-diapausing	Malaysia (SABAH)	tropic	5	100	0	negative	10°C for 60 days	laboratory	no	no	94-563	larvae	no	they show survivorship we used the mortality rate so we calculated 100%-Survivorship%=Mortality% ; larvae that displayed a negative phototaxis and characteristic larval movements were considered alive; supercooling points were not taking into account in this analysis	Hanson and Craig	1995	Realationship between cold hardiness and supercooling point in Aedes albopictus eggs.	USA
47	A. albopictus	-8	24	diapause	Malaysia (SABAH)	tropic	5	93.0926	6.90738	positive	10°C for 60 days	laboratory	no	no	182-385	larvae	no	they show survivorship we used the mortality rate so we calculated 100%-Survivorship%=Mortality% ; larvae that displayed a negative phototaxis and characteristic larval movements were considered alive; supercooling points were not taking into account in this analysis	Hanson and Craig	1995	Realationship between cold hardiness and supercooling point in Aedes albopictus eggs.	USA
48	A. albopictus	-9	24	diapause	Malaysia (SABAH)	tropic	5	95.4474	4.55259	positive	10°C for 60 days	laboratory	no	no	182-385	larvae	no	they show survivorship we used the mortality rate so we calculated 100%-Survivorship%=Mortality% ; larvae that displayed a negative phototaxis and characteristic larval movements were considered alive; supercooling points were not taking into account in this analysis	Hanson and Craig	1995	Realationship between cold hardiness and supercooling point in Aedes albopictus eggs.	USA
49	A. albopictus	-10	24	diapause	Malaysia (SABAH)	tropic	5	96.5463	3.45369	positive	10°C for 60 days	laboratory	no	no	182-385	larvae	no	they show survivorship we used the mortality rate so we calculated 100%-Survivorship%=Mortality% ; larvae that displayed a negative phototaxis and characteristic larval movements were considered alive; supercooling points were not taking into account in this analysis	Hanson and Craig	1995	Realationship between cold hardiness and supercooling point in Aedes albopictus eggs.	USA
50	A. albopictus	-11	24	diapause	Malaysia (SABAH)	tropic	5	100	0	negative	10°C for 60 days	laboratory	no	no	182-385	larvae	no	they show survivorship we used the mortality rate so we calculated 100%-Survivorship%=Mortality% ; larvae that displayed a negative phototaxis and characteristic larval movements were considered alive; supercooling points were not taking into account in this analysis	Hanson and Craig	1995	Realationship between cold hardiness and supercooling point in Aedes albopictus eggs.	USA
51	A. albopictus	-12	24	diapause	Malaysia (SABAH)	tropic	5	100	0	negative	10°C for 60 days	laboratory	no	no	182-385	larvae	no	they show survivorship we used the mortality rate so we calculated 100%-Survivorship%=Mortality% ; larvae that displayed a negative phototaxis and characteristic larval movements were considered alive; supercooling points were not taking into account in this analysis	Hanson and Craig	1995	Realationship between cold hardiness and supercooling point in Aedes albopictus eggs.	USA
52	A. albopictus	-13	24	diapause	Malaysia (SABAH)	tropic	5	100	0	negative	10°C for 60 days	laboratory	no	no	182-385	larvae	no	they show survivorship we used the mortality rate so we calculated 100%-Survivorship%=Mortality% ; larvae that displayed a negative phototaxis and characteristic larval movements were considered alive; supercooling points were not taking into account in this analysis	Hanson and Craig	1995	Realationship between cold hardiness and supercooling point in Aedes albopictus eggs.	USA
53	A. albopictus	-14	24	diapause	Malaysia (SABAH)	tropic	5	100	0	negative	10°C for 60 days	laboratory	no	no	182-385	larvae	no	they show survivorship we used the mortality rate so we calculated 100%-Survivorship%=Mortality% ; larvae that displayed a negative phototaxis and characteristic larval movements were considered alive; supercooling points were not taking into account in this analysis	Hanson and Craig	1995	Realationship between cold hardiness and supercooling point in Aedes albopictus eggs.	USA
54	A. albopictus	-10	3	non-diapausing	Indianapolis (INDY)	temperate	5	50	50.9722	positive	no	laboratory	3	unclear	101-344	pupae	yes	Hatching of eggs was determined and it was looked after embryonated unhatched eggs. Eggs were reared until pupation!! Cold Acclimation and Diapause: after different time points always a subset of eggs were taken out of -10°C and hatched. Cooling: eggs were moved into 4°C and constant darkness for 24h. Control groups were transferred to 10°C. Treatment groups were moved to 0°C for 1h. Temperature …	Hanson and Craig	1994	Cold Acclimation, Diapause, and Geographic Origin Affect Cold Hardiness in Eggs of Aedes albopictus (Diptera: Culicidae)	USA
55	A. albopictus	-10	6	non-diapausing	Indianapolis (INDY)	temperate	5	85	15.4167	positive	no	laboratory	3	unclear	101-344	pupae	yes	Hatching of eggs was determined and it was looked after embryonated unhatched eggs. Eggs were reared until pupation!! Cold Acclimation and Diapause: after different time points always a subset of eggs were taken out of -10°C and hatched. Cooling: eggs were moved into 4°C and constant darkness for 24h. Control groups were transferred to 10°C. Treatment groups were moved to 0°C for 1h. Temperature …	Hanson and Craig	1994	Cold Acclimation, Diapause, and Geographic Origin Affect Cold Hardiness in Eggs of Aedes albopictus (Diptera: Culicidae)	USA
56	A. albopictus	-10	18	non-diapausing	Indianapolis (INDY)	temperate	5	98	3.61111	positive	no	laboratory	3	unclear	101-344	pupae	yes	Hatching of eggs was determined and it was looked after embryonated unhatched eggs. Eggs were reared until pupation!! Cold Acclimation and Diapause: after different time points always a subset of eggs were taken out of -10°C and hatched. Cooling: eggs were moved into 4°C and constant darkness for 24h. Control groups were transferred to 10°C. Treatment groups were moved to 0°C for 1h. Temperature …	Hanson and Craig	1994	Cold Acclimation, Diapause, and Geographic Origin Affect Cold Hardiness in Eggs of Aedes albopictus (Diptera: Culicidae)	USA
57	A. albopictus	-10	30	non-diapausing	Indianapolis (INDY)	temperate	5	95	7.77778	positive	no	laboratory	3	unclear	101-344	pupae	yes	Hatching of eggs was determined and it was looked after embryonated unhatched eggs. Eggs were reared until pupation!! Cold Acclimation and Diapause: after different time points always a subset of eggs were taken out of -10°C and hatched. Cooling: eggs were moved into 4°C and constant darkness for 24h. Control groups were transferred to 10°C. Treatment groups were moved to 0°C for 1h. Temperature …	Hanson and Craig	1994	Cold Acclimation, Diapause, and Geographic Origin Affect Cold Hardiness in Eggs of Aedes albopictus (Diptera: Culicidae)	USA
58	A. albopictus	-10	42	non-diapausing	Indianapolis (INDY)	temperate	5	98	3.61111	positive	no	laboratory	3	unclear	101-344	pupae	yes	Hatching of eggs was determined and it was looked after embryonated unhatched eggs. Eggs were reared until pupation!! Cold Acclimation and Diapause: after different time points always a subset of eggs were taken out of -10°C and hatched. Cooling: eggs were moved into 4°C and constant darkness for 24h. Control groups were transferred to 10°C. Treatment groups were moved to 0°C for 1h. Temperature …	Hanson and Craig	1994	Cold Acclimation, Diapause, and Geographic Origin Affect Cold Hardiness in Eggs of Aedes albopictus (Diptera: Culicidae)	USA
59	A. albopictus	-10	72	non-diapausing	Indianapolis (INDY)	temperate	5	100	1.66667	positive	no	laboratory	3	unclear	101-344	pupae	yes	Hatching of eggs was determined and it was looked after embryonated unhatched eggs. Eggs were reared until pupation!! Cold Acclimation and Diapause: after different time points always a subset of eggs were taken out of -10°C and hatched. Cooling: eggs were moved into 4°C and constant darkness for 24h. Control groups were transferred to 10°C. Treatment groups were moved to 0°C for 1h. Temperature …	Hanson and Craig	1994	Cold Acclimation, Diapause, and Geographic Origin Affect Cold Hardiness in Eggs of Aedes albopictus (Diptera: Culicidae)	USA
60	A. albopictus	-10	144	non-diapausing	Indianapolis (INDY)	temperate	5	100	0	negative	no	laboratory	3	unclear	101-344	pupae	yes	Hatching of eggs was determined and it was looked after embryonated unhatched eggs. Eggs were reared until pupation!! Cold Acclimation and Diapause: after different time points always a subset of eggs were taken out of -10°C and hatched. Cooling: eggs were moved into 4°C and constant darkness for 24h. Control groups were transferred to 10°C. Treatment groups were moved to 0°C for 1h. Temperature …	Hanson and Craig	1994	Cold Acclimation, Diapause, and Geographic Origin Affect Cold Hardiness in Eggs of Aedes albopictus (Diptera: Culicidae)	USA
61	A. albopictus	-10	3	non-diapausing	Malaysia (SABAH)	tropic	6	100	0	negative	no	laboratory	no	unclear	101-344	pupae	yes	Hatching of eggs was determined and it was looked after embryonated unhatched eggs. Eggs were reared until pupation!! Cold Acclimation and Diapause: after different time points always a subset of eggs were taken out of -10°C and hatched. Cooling: eggs were moved into 4°C and constant darkness for 24h. Control groups were transferred to 10°C. Treatment groups were moved to 0°C for 1h. Temperature …	Hanson and Craig	1994	Cold Acclimation, Diapause, and Geographic Origin Affect Cold Hardiness in Eggs of Aedes albopictus (Diptera: Culicidae)	USA
62	A. albopictus	-10	6	non-diapausing	Malaysia (SABAH)	tropic	6	100	0	negative	no	laboratory	no	unclear	101-344	pupae	yes	Hatching of eggs was determined and it was looked after embryonated unhatched eggs. Eggs were reared until pupation!! Cold Acclimation and Diapause: after different time points always a subset of eggs were taken out of -10°C and hatched. Cooling: eggs were moved into 4°C and constant darkness for 24h. Control groups were transferred to 10°C. Treatment groups were moved to 0°C for 1h. Temperature …	Hanson and Craig	1994	Cold Acclimation, Diapause, and Geographic Origin Affect Cold Hardiness in Eggs of Aedes albopictus (Diptera: Culicidae)	USA
63	A. albopictus	-10	18	non-diapausing	Malaysia (SABAH)	tropic	6	100	0	negative	no	laboratory	no	unclear	101-344	pupae	yes	Hatching of eggs was determined and it was looked after embryonated unhatched eggs. Eggs were reared until pupation!! Cold Acclimation and Diapause: after different time points always a subset of eggs were taken out of -10°C and hatched. Cooling: eggs were moved into 4°C and constant darkness for 24h. Control groups were transferred to 10°C. Treatment groups were moved to 0°C for 1h. Temperature …	Hanson and Craig	1994	Cold Acclimation, Diapause, and Geographic Origin Affect Cold Hardiness in Eggs of Aedes albopictus (Diptera: Culicidae)	USA
64	A. albopictus	-10	30	non-diapausing	Malaysia (SABAH)	tropic	6	100	0	negative	no	laboratory	no	unclear	101-344	pupae	yes	Hatching of eggs was determined and it was looked after embryonated unhatched eggs. Eggs were reared until pupation!! Cold Acclimation and Diapause: after different time points always a subset of eggs were taken out of -10°C and hatched. Cooling: eggs were moved into 4°C and constant darkness for 24h. Control groups were transferred to 10°C. Treatment groups were moved to 0°C for 1h. Temperature …	Hanson and Craig	1994	Cold Acclimation, Diapause, and Geographic Origin Affect Cold Hardiness in Eggs of Aedes albopictus (Diptera: Culicidae)	USA
65	A. albopictus	-10	42	non-diapausing	Malaysia (SABAH)	tropic	6	100	0	negative	no	laboratory	no	unclear	101-344	pupae	yes	Hatching of eggs was determined and it was looked after embryonated unhatched eggs. Eggs were reared until pupation!! Cold Acclimation and Diapause: after different time points always a subset of eggs were taken out of -10°C and hatched. Cooling: eggs were moved into 4°C and constant darkness for 24h. Control groups were transferred to 10°C. Treatment groups were moved to 0°C for 1h. Temperature …	Hanson and Craig	1994	Cold Acclimation, Diapause, and Geographic Origin Affect Cold Hardiness in Eggs of Aedes albopictus (Diptera: Culicidae)	USA
66	A. albopictus	-10	72	non-diapausing	Malaysia (SABAH)	tropic	6	100	0	negative	no	laboratory	no	unclear	101-344	pupae	yes	Hatching of eggs was determined and it was looked after embryonated unhatched eggs. Eggs were reared until pupation!! Cold Acclimation and Diapause: after different time points always a subset of eggs were taken out of -10°C and hatched. Cooling: eggs were moved into 4°C and constant darkness for 24h. Control groups were transferred to 10°C. Treatment groups were moved to 0°C for 1h. Temperature …	Hanson and Craig	1994	Cold Acclimation, Diapause, and Geographic Origin Affect Cold Hardiness in Eggs of Aedes albopictus (Diptera: Culicidae)	USA
67	A. albopictus	-10	144	non-diapausing	Malaysia (SABAH)	tropic	6	100	0	negative	no	laboratory	no	unclear	101-344	pupae	yes	Hatching of eggs was determined and it was looked after embryonated unhatched eggs. Eggs were reared until pupation!! Cold Acclimation and Diapause: after different time points always a subset of eggs were taken out of -10°C and hatched. Cooling: eggs were moved into 4°C and constant darkness for 24h. Control groups were transferred to 10°C. Treatment groups were moved to 0°C for 1h. Temperature …	Hanson and Craig	1994	Cold Acclimation, Diapause, and Geographic Origin Affect Cold Hardiness in Eggs of Aedes albopictus (Diptera: Culicidae)	USA
68	A. albopictus	-10	3	diapause	Indianapolis (INDY)	temperate	5	60	39.3056	positive	no	laboratory	3	unclear	101-344	pupae	yes	Hatching of eggs was determined and it was looked after embryonated unhatched eggs. Eggs were reared until pupation!! Cold Acclimation and Diapause: after different time points always a subset of eggs were taken out of -10°C and hatched. Cooling: eggs were moved into 4°C and constant darkness for 24h. Control groups were transferred to 10°C. Treatment groups were moved to 0°C for 1h. Temperature …	Hanson and Craig	1994	Cold Acclimation, Diapause, and Geographic Origin Affect Cold Hardiness in Eggs of Aedes albopictus (Diptera: Culicidae)	USA
69	A. albopictus	-10	6	diapause	Indianapolis (INDY)	temperate	5	82	22.6389	positive	no	laboratory	3	unclear	101-344	pupae	yes	Hatching of eggs was determined and it was looked after embryonated unhatched eggs. Eggs were reared until pupation!! Cold Acclimation and Diapause: after different time points always a subset of eggs were taken out of -10°C and hatched. Cooling: eggs were moved into 4°C and constant darkness for 24h. Control groups were transferred to 10°C. Treatment groups were moved to 0°C for 1h. Temperature …	Hanson and Craig	1994	Cold Acclimation, Diapause, and Geographic Origin Affect Cold Hardiness in Eggs of Aedes albopictus (Diptera: Culicidae)	USA
70	A. albopictus	-10	18	diapause	Indianapolis (INDY)	temperate	5	85	15.4167	positive	no	laboratory	3	unclear	101-344	pupae	yes	Hatching of eggs was determined and it was looked after embryonated unhatched eggs. Eggs were reared until pupation!! Cold Acclimation and Diapause: after different time points always a subset of eggs were taken out of -10°C and hatched. Cooling: eggs were moved into 4°C and constant darkness for 24h. Control groups were transferred to 10°C. Treatment groups were moved to 0°C for 1h. Temperature …	Hanson and Craig	1994	Cold Acclimation, Diapause, and Geographic Origin Affect Cold Hardiness in Eggs of Aedes albopictus (Diptera: Culicidae)	USA
71	A. albopictus	-10	30	diapause	Indianapolis (INDY)	temperate	5	85	13.3333	positive	no	laboratory	3	unclear	101-344	pupae	yes	Hatching of eggs was determined and it was looked after embryonated unhatched eggs. Eggs were reared until pupation!! Cold Acclimation and Diapause: after different time points always a subset of eggs were taken out of -10°C and hatched. Cooling: eggs were moved into 4°C and constant darkness for 24h. Control groups were transferred to 10°C. Treatment groups were moved to 0°C for 1h. Temperature …	Hanson and Craig	1994	Cold Acclimation, Diapause, and Geographic Origin Affect Cold Hardiness in Eggs of Aedes albopictus (Diptera: Culicidae)	USA
72	A. albopictus	-10	42	diapause	Indianapolis (INDY)	temperate	5	85	13.3333	positive	no	laboratory	3	unclear	101-344	pupae	yes	Hatching of eggs was determined and it was looked after embryonated unhatched eggs. Eggs were reared until pupation!! Cold Acclimation and Diapause: after different time points always a subset of eggs were taken out of -10°C and hatched. Cooling: eggs were moved into 4°C and constant darkness for 24h. Control groups were transferred to 10°C. Treatment groups were moved to 0°C for 1h. Temperature …	Hanson and Craig	1994	Cold Acclimation, Diapause, and Geographic Origin Affect Cold Hardiness in Eggs of Aedes albopictus (Diptera: Culicidae)	USA
73	A. albopictus	-10	72	diapause	Indianapolis (INDY)	temperate	5	98	1.66667	positive	no	laboratory	3	unclear	101-344	pupae	yes	Hatching of eggs was determined and it was looked after embryonated unhatched eggs. Eggs were reared until pupation!! Cold Acclimation and Diapause: after different time points always a subset of eggs were taken out of -10°C and hatched. Cooling: eggs were moved into 4°C and constant darkness for 24h. Control groups were transferred to 10°C. Treatment groups were moved to 0°C for 1h. Temperature …	Hanson and Craig	1994	Cold Acclimation, Diapause, and Geographic Origin Affect Cold Hardiness in Eggs of Aedes albopictus (Diptera: Culicidae)	USA
74	A. albopictus	-10	144	diapause	Indianapolis (INDY)	temperate	5	100	0	negative	no	laboratory	3	unclear	101-344	pupae	yes	Hatching of eggs was determined and it was looked after embryonated unhatched eggs. Eggs were reared until pupation!! Cold Acclimation and Diapause: after different time points always a subset of eggs were taken out of -10°C and hatched. Cooling: eggs were moved into 4°C and constant darkness for 24h. Control groups were transferred to 10°C. Treatment groups were moved to 0°C for 1h. Temperature …	Hanson and Craig	1994	Cold Acclimation, Diapause, and Geographic Origin Affect Cold Hardiness in Eggs of Aedes albopictus (Diptera: Culicidae)	USA
75	A. albopictus	-10	3	diapause	Malaysia (SABAH)	tropic	6	100	0	negative	no	laboratory	no	unclear	101-344	pupae	yes	Hatching of eggs was determined and it was looked after embryonated unhatched eggs. Eggs were reared until pupation!! Cold Acclimation and Diapause: after different time points always a subset of eggs were taken out of -10°C and hatched. Cooling: eggs were moved into 4°C and constant darkness for 24h. Control groups were transferred to 10°C. Treatment groups were moved to 0°C for 1h. Temperature …	Hanson and Craig	1994	Cold Acclimation, Diapause, and Geographic Origin Affect Cold Hardiness in Eggs of Aedes albopictus (Diptera: Culicidae)	USA
76	A. albopictus	-10	6	diapause	Malaysia (SABAH)	tropic	6	100	0	negative	no	laboratory	no	unclear	101-344	pupae	yes	Hatching of eggs was determined and it was looked after embryonated unhatched eggs. Eggs were reared until pupation!! Cold Acclimation and Diapause: after different time points always a subset of eggs were taken out of -10°C and hatched. Cooling: eggs were moved into 4°C and constant darkness for 24h. Control groups were transferred to 10°C. Treatment groups were moved to 0°C for 1h. Temperature …	Hanson and Craig	1994	Cold Acclimation, Diapause, and Geographic Origin Affect Cold Hardiness in Eggs of Aedes albopictus (Diptera: Culicidae)	USA
77	A. albopictus	-10	18	diapause	Malaysia (SABAH)	tropic	6	100	0	negative	no	laboratory	no	unclear	101-344	pupae	yes	Hatching of eggs was determined and it was looked after embryonated unhatched eggs. Eggs were reared until pupation!! Cold Acclimation and Diapause: after different time points always a subset of eggs were taken out of -10°C and hatched. Cooling: eggs were moved into 4°C and constant darkness for 24h. Control groups were transferred to 10°C. Treatment groups were moved to 0°C for 1h. Temperature …	Hanson and Craig	1994	Cold Acclimation, Diapause, and Geographic Origin Affect Cold Hardiness in Eggs of Aedes albopictus (Diptera: Culicidae)	USA
78	A. albopictus	-10	30	diapause	Malaysia (SABAH)	tropic	6	100	0	negative	no	laboratory	no	unclear	101-344	pupae	yes	Hatching of eggs was determined and it was looked after embryonated unhatched eggs. Eggs were reared until pupation!! Cold Acclimation and Diapause: after different time points always a subset of eggs were taken out of -10°C and hatched. Cooling: eggs were moved into 4°C and constant darkness for 24h. Control groups were transferred to 10°C. Treatment groups were moved to 0°C for 1h. Temperature …	Hanson and Craig	1994	Cold Acclimation, Diapause, and Geographic Origin Affect Cold Hardiness in Eggs of Aedes albopictus (Diptera: Culicidae)	USA
79	A. albopictus	-10	42	diapause	Malaysia (SABAH)	tropic	6	100	0	negative	no	laboratory	no	unclear	101-344	pupae	yes	Hatching of eggs was determined and it was looked after embryonated unhatched eggs. Eggs were reared until pupation!! Cold Acclimation and Diapause: after different time points always a subset of eggs were taken out of -10°C and hatched. Cooling: eggs were moved into 4°C and constant darkness for 24h. Control groups were transferred to 10°C. Treatment groups were moved to 0°C for 1h. Temperature …	Hanson and Craig	1994	Cold Acclimation, Diapause, and Geographic Origin Affect Cold Hardiness in Eggs of Aedes albopictus (Diptera: Culicidae)	USA
80	A. albopictus	-10	72	diapause	Malaysia (SABAH)	tropic	6	100	0	negative	no	laboratory	no	unclear	101-344	pupae	yes	Hatching of eggs was determined and it was looked after embryonated unhatched eggs. Eggs were reared until pupation!! Cold Acclimation and Diapause: after different time points always a subset of eggs were taken out of -10°C and hatched. Cooling: eggs were moved into 4°C and constant darkness for 24h. Control groups were transferred to 10°C. Treatment groups were moved to 0°C for 1h. Temperature …	Hanson and Craig	1994	Cold Acclimation, Diapause, and Geographic Origin Affect Cold Hardiness in Eggs of Aedes albopictus (Diptera: Culicidae)	USA
81	A. albopictus	-10	144	diapause	Malaysia (SABAH)	tropic	6	100	0	negative	no	laboratory	no	unclear	101-344	pupae	yes	Hatching of eggs was determined and it was looked after embryonated unhatched eggs. Eggs were reared until pupation!! Cold Acclimation and Diapause: after different time points always a subset of eggs were taken out of -10°C and hatched. Cooling: eggs were moved into 4°C and constant darkness for 24h. Control groups were transferred to 10°C. Treatment groups were moved to 0°C for 1h. Temperature …	Hanson and Craig	1994	Cold Acclimation, Diapause, and Geographic Origin Affect Cold Hardiness in Eggs of Aedes albopictus (Diptera: Culicidae)	USA
82	A. albopictus	-10	6	non-diapausing	Indianapolis (INDY)	temperate	5	34.1667	65.8333	positive	10°C for 10 days	laboratory	3	unclear	101-344	pupae	yes	Hatching of eggs was determined and it was looked after embryonated unhatched eggs. Eggs were reared until pupation!! Cold Acclimation and Diapause: after different time points always a subset of eggs were taken out of -10°C and hatched. Cooling: eggs were moved into 4°C and constant darkness for 24h. Control groups were transferred to 10°C. Treatment groups were moved to 0°C for 1h. Temperature …	Hanson and Craig	1994	Cold Acclimation, Diapause, and Geographic Origin Affect Cold Hardiness in Eggs of Aedes albopictus (Diptera: Culicidae)	USA
83	A. albopictus	-10	18	non-diapausing	Indianapolis (INDY)	temperate	5	52.2222	47.7778	positive	10°C for 10 days	laboratory	3	unclear	101-344	pupae	yes	Hatching of eggs was determined and it was looked after embryonated unhatched eggs. Eggs were reared until pupation!! Cold Acclimation and Diapause: after different time points always a subset of eggs were taken out of -10°C and hatched. Cooling: eggs were moved into 4°C and constant darkness for 24h. Control groups were transferred to 10°C. Treatment groups were moved to 0°C for 1h. Temperature …	Hanson and Craig	1994	Cold Acclimation, Diapause, and Geographic Origin Affect Cold Hardiness in Eggs of Aedes albopictus (Diptera: Culicidae)	USA
84	A. albopictus	-10	30	non-diapausing	Indianapolis (INDY)	temperate	5	82.0833	17.9167	positive	10°C for 10 days	laboratory	3	unclear	101-344	pupae	yes	Hatching of eggs was determined and it was looked after embryonated unhatched eggs. Eggs were reared until pupation!! Cold Acclimation and Diapause: after different time points always a subset of eggs were taken out of -10°C and hatched. Cooling: eggs were moved into 4°C and constant darkness for 24h. Control groups were transferred to 10°C. Treatment groups were moved to 0°C for 1h. Temperature …	Hanson and Craig	1994	Cold Acclimation, Diapause, and Geographic Origin Affect Cold Hardiness in Eggs of Aedes albopictus (Diptera: Culicidae)	USA
85	A. albopictus	-10	42	non-diapausing	Indianapolis (INDY)	temperate	5	71.3889	28.6111	positive	10°C for 10 days	laboratory	3	unclear	101-344	pupae	yes	Hatching of eggs was determined and it was looked after embryonated unhatched eggs. Eggs were reared until pupation!! Cold Acclimation and Diapause: after different time points always a subset of eggs were taken out of -10°C and hatched. Cooling: eggs were moved into 4°C and constant darkness for 24h. Control groups were transferred to 10°C. Treatment groups were moved to 0°C for 1h. Temperature …	Hanson and Craig	1994	Cold Acclimation, Diapause, and Geographic Origin Affect Cold Hardiness in Eggs of Aedes albopictus (Diptera: Culicidae)	USA
86	A. albopictus	-10	72	non-diapausing	Indianapolis (INDY)	temperate	5	83.4722	16.5278	positive	10°C for 10 days	laboratory	3	unclear	101-344	pupae	yes	Hatching of eggs was determined and it was looked after embryonated unhatched eggs. Eggs were reared until pupation!! Cold Acclimation and Diapause: after different time points always a subset of eggs were taken out of -10°C and hatched. Cooling: eggs were moved into 4°C and constant darkness for 24h. Control groups were transferred to 10°C. Treatment groups were moved to 0°C for 1h. Temperature …	Hanson and Craig	1994	Cold Acclimation, Diapause, and Geographic Origin Affect Cold Hardiness in Eggs of Aedes albopictus (Diptera: Culicidae)	USA
87	A. albopictus	-10	144	non-diapausing	Indianapolis (INDY)	temperate	5	95.9722	4.02778	positive	10°C for 10 days	laboratory	3	unclear	101-344	pupae	yes	Hatching of eggs was determined and it was looked after embryonated unhatched eggs. Eggs were reared until pupation!! Cold Acclimation and Diapause: after different time points always a subset of eggs were taken out of -10°C and hatched. Cooling: eggs were moved into 4°C and constant darkness for 24h. Control groups were transferred to 10°C. Treatment groups were moved to 0°C for 1h. Temperature …	Hanson and Craig	1994	Cold Acclimation, Diapause, and Geographic Origin Affect Cold Hardiness in Eggs of Aedes albopictus (Diptera: Culicidae)	USA
88	A. albopictus	-10	6	non-diapausing	Malaysia (SABAH)	tropic	6	100	0	negative	10°C for 10 days	laboratory	no	unclear	101-344	pupae	yes	Hatching of eggs was determined and it was looked after embryonated unhatched eggs. Eggs were reared until pupation!! Cold Acclimation and Diapause: after different time points always a subset of eggs were taken out of -10°C and hatched. Cooling: eggs were moved into 4°C and constant darkness for 24h. Control groups were transferred to 10°C. Treatment groups were moved to 0°C for 1h. Temperature …	Hanson and Craig	1994	Cold Acclimation, Diapause, and Geographic Origin Affect Cold Hardiness in Eggs of Aedes albopictus (Diptera: Culicidae)	USA
89	A. albopictus	-10	18	non-diapausing	Malaysia (SABAH)	tropic	6	100	0	negative	10°C for 10 days	laboratory	no	unclear	101-344	pupae	yes	Hatching of eggs was determined and it was looked after embryonated unhatched eggs. Eggs were reared until pupation!! Cold Acclimation and Diapause: after different time points always a subset of eggs were taken out of -10°C and hatched. Cooling: eggs were moved into 4°C and constant darkness for 24h. Control groups were transferred to 10°C. Treatment groups were moved to 0°C for 1h. Temperature …	Hanson and Craig	1994	Cold Acclimation, Diapause, and Geographic Origin Affect Cold Hardiness in Eggs of Aedes albopictus (Diptera: Culicidae)	USA
90	A. albopictus	-10	30	non-diapausing	Malaysia (SABAH)	tropic	6	100	0	negative	10°C for 10 days	laboratory	no	unclear	101-344	pupae	yes	Hatching of eggs was determined and it was looked after embryonated unhatched eggs. Eggs were reared until pupation!! Cold Acclimation and Diapause: after different time points always a subset of eggs were taken out of -10°C and hatched. Cooling: eggs were moved into 4°C and constant darkness for 24h. Control groups were transferred to 10°C. Treatment groups were moved to 0°C for 1h. Temperature …	Hanson and Craig	1994	Cold Acclimation, Diapause, and Geographic Origin Affect Cold Hardiness in Eggs of Aedes albopictus (Diptera: Culicidae)	USA
91	A. albopictus	-10	42	non-diapausing	Malaysia (SABAH)	tropic	6	100	0	negative	10°C for 10 days	laboratory	no	unclear	101-344	pupae	yes	Hatching of eggs was determined and it was looked after embryonated unhatched eggs. Eggs were reared until pupation!! Cold Acclimation and Diapause: after different time points always a subset of eggs were taken out of -10°C and hatched. Cooling: eggs were moved into 4°C and constant darkness for 24h. Control groups were transferred to 10°C. Treatment groups were moved to 0°C for 1h. Temperature …	Hanson and Craig	1994	Cold Acclimation, Diapause, and Geographic Origin Affect Cold Hardiness in Eggs of Aedes albopictus (Diptera: Culicidae)	USA
92	A. albopictus	-10	72	non-diapausing	Malaysia (SABAH)	tropic	6	100	0	negative	10°C for 10 days	laboratory	no	unclear	101-344	pupae	yes	Hatching of eggs was determined and it was looked after embryonated unhatched eggs. Eggs were reared until pupation!! Cold Acclimation and Diapause: after different time points always a subset of eggs were taken out of -10°C and hatched. Cooling: eggs were moved into 4°C and constant darkness for 24h. Control groups were transferred to 10°C. Treatment groups were moved to 0°C for 1h. Temperature …	Hanson and Craig	1994	Cold Acclimation, Diapause, and Geographic Origin Affect Cold Hardiness in Eggs of Aedes albopictus (Diptera: Culicidae)	USA
93	A. albopictus	-10	144	non-diapausing	Malaysia (SABAH)	tropic	6	100	0	negative	10°C for 10 days	laboratory	no	unclear	101-344	pupae	yes	Hatching of eggs was determined and it was looked after embryonated unhatched eggs. Eggs were reared until pupation!! Cold Acclimation and Diapause: after different time points always a subset of eggs were taken out of -10°C and hatched. Cooling: eggs were moved into 4°C and constant darkness for 24h. Control groups were transferred to 10°C. Treatment groups were moved to 0°C for 1h. Temperature …	Hanson and Craig	1994	Cold Acclimation, Diapause, and Geographic Origin Affect Cold Hardiness in Eggs of Aedes albopictus (Diptera: Culicidae)	USA
94	A. albopictus	-10	3	diapause	Indianapolis (INDY)	temperate	5	12.7778	87.2222	positive	10°C for 10 days	laboratory	3	unclear	101-344	pupae	yes	Hatching of eggs was determined and it was looked after embryonated unhatched eggs. Eggs were reared until pupation!! Cold Acclimation and Diapause: after different time points always a subset of eggs were taken out of -10°C and hatched. Cooling: eggs were moved into 4°C and constant darkness for 24h. Control groups were transferred to 10°C. Treatment groups were moved to 0°C for 1h. Temperature …	Hanson and Craig	1994	Cold Acclimation, Diapause, and Geographic Origin Affect Cold Hardiness in Eggs of Aedes albopictus (Diptera: Culicidae)	USA
95	A. albopictus	-10	18	diapause	Indianapolis (INDY)	temperate	5	29.8611	70.1389	positive	10°C for 10 days	laboratory	3	unclear	101-344	pupae	yes	Hatching of eggs was determined and it was looked after embryonated unhatched eggs. Eggs were reared until pupation!! Cold Acclimation and Diapause: after different time points always a subset of eggs were taken out of -10°C and hatched. Cooling: eggs were moved into 4°C and constant darkness for 24h. Control groups were transferred to 10°C. Treatment groups were moved to 0°C for 1h. Temperature …	Hanson and Craig	1994	Cold Acclimation, Diapause, and Geographic Origin Affect Cold Hardiness in Eggs of Aedes albopictus (Diptera: Culicidae)	USA
96	A. albopictus	-10	30	diapause	Indianapolis (INDY)	temperate	5	45.9722	54.0278	positive	10°C for 10 days	laboratory	3	unclear	101-344	pupae	yes	Hatching of eggs was determined and it was looked after embryonated unhatched eggs. Eggs were reared until pupation!! Cold Acclimation and Diapause: after different time points always a subset of eggs were taken out of -10°C and hatched. Cooling: eggs were moved into 4°C and constant darkness for 24h. Control groups were transferred to 10°C. Treatment groups were moved to 0°C for 1h. Temperature …	Hanson and Craig	1994	Cold Acclimation, Diapause, and Geographic Origin Affect Cold Hardiness in Eggs of Aedes albopictus (Diptera: Culicidae)	USA
97	A. albopictus	-10	42	diapause	Indianapolis (INDY)	temperate	5	48.1944	51.8056	positive	10°C for 10 days	laboratory	3	unclear	101-344	pupae	yes	Hatching of eggs was determined and it was looked after embryonated unhatched eggs. Eggs were reared until pupation!! Cold Acclimation and Diapause: after different time points always a subset of eggs were taken out of -10°C and hatched. Cooling: eggs were moved into 4°C and constant darkness for 24h. Control groups were transferred to 10°C. Treatment groups were moved to 0°C for 1h. Temperature …	Hanson and Craig	1994	Cold Acclimation, Diapause, and Geographic Origin Affect Cold Hardiness in Eggs of Aedes albopictus (Diptera: Culicidae)	USA
98	A. albopictus	-10	72	diapause	Indianapolis (INDY)	temperate	5	68.3333	31.6667	positive	10°C for 10 days	laboratory	3	unclear	101-344	pupae	yes	Hatching of eggs was determined and it was looked after embryonated unhatched eggs. Eggs were reared until pupation!! Cold Acclimation and Diapause: after different time points always a subset of eggs were taken out of -10°C and hatched. Cooling: eggs were moved into 4°C and constant darkness for 24h. Control groups were transferred to 10°C. Treatment groups were moved to 0°C for 1h. Temperature …	Hanson and Craig	1994	Cold Acclimation, Diapause, and Geographic Origin Affect Cold Hardiness in Eggs of Aedes albopictus (Diptera: Culicidae)	USA
99	A. albopictus	-10	144	diapause	Indianapolis (INDY)	temperate	5	83.3333	16.6667	positive	10°C for 10 days	laboratory	3	unclear	101-344	pupae	yes	Hatching of eggs was determined and it was looked after embryonated unhatched eggs. Eggs were reared until pupation!! Cold Acclimation and Diapause: after different time points always a subset of eggs were taken out of -10°C and hatched. Cooling: eggs were moved into 4°C and constant darkness for 24h. Control groups were transferred to 10°C. Treatment groups were moved to 0°C for 1h. Temperature …	Hanson and Craig	1994	Cold Acclimation, Diapause, and Geographic Origin Affect Cold Hardiness in Eggs of Aedes albopictus (Diptera: Culicidae)	USA
100	A. albopictus	-10	3	diapause	Malaysia (SABAH)	tropic	6	99	1	positive	10°C for 10 days	laboratory	no	unclear	101-344	pupae	yes	Hatching of eggs was determined and it was looked after embryonated unhatched eggs. Eggs were reared until pupation!! Cold Acclimation and Diapause: after different time points always a subset of eggs were taken out of -10°C and hatched. Cooling: eggs were moved into 4°C and constant darkness for 24h. Control groups were transferred to 10°C. Treatment groups were moved to 0°C for 1h. Temperature …	Hanson and Craig	1994	Cold Acclimation, Diapause, and Geographic Origin Affect Cold Hardiness in Eggs of Aedes albopictus (Diptera: Culicidae)	USA
101	A. albopictus	-10	18	diapause	Malaysia (SABAH)	tropic	6	100	0	negative	10°C for 10 days	laboratory	no	unclear	101-344	pupae	yes	Hatching of eggs was determined and it was looked after embryonated unhatched eggs. Eggs were reared until pupation!! Cold Acclimation and Diapause: after different time points always a subset of eggs were taken out of -10°C and hatched. Cooling: eggs were moved into 4°C and constant darkness for 24h. Control groups were transferred to 10°C. Treatment groups were moved to 0°C for 1h. Temperature …	Hanson and Craig	1994	Cold Acclimation, Diapause, and Geographic Origin Affect Cold Hardiness in Eggs of Aedes albopictus (Diptera: Culicidae)	USA
102	A. albopictus	-10	30	diapause	Malaysia (SABAH)	tropic	6	100	0	negative	10°C for 10 days	laboratory	no	unclear	101-344	pupae	yes	Hatching of eggs was determined and it was looked after embryonated unhatched eggs. Eggs were reared until pupation!! Cold Acclimation and Diapause: after different time points always a subset of eggs were taken out of -10°C and hatched. Cooling: eggs were moved into 4°C and constant darkness for 24h. Control groups were transferred to 10°C. Treatment groups were moved to 0°C for 1h. Temperature …	Hanson and Craig	1994	Cold Acclimation, Diapause, and Geographic Origin Affect Cold Hardiness in Eggs of Aedes albopictus (Diptera: Culicidae)	USA
103	A. albopictus	-10	42	diapause	Malaysia (SABAH)	tropic	6	100	0	negative	10°C for 10 days	laboratory	no	unclear	101-344	pupae	yes	Hatching of eggs was determined and it was looked after embryonated unhatched eggs. Eggs were reared until pupation!! Cold Acclimation and Diapause: after different time points always a subset of eggs were taken out of -10°C and hatched. Cooling: eggs were moved into 4°C and constant darkness for 24h. Control groups were transferred to 10°C. Treatment groups were moved to 0°C for 1h. Temperature …	Hanson and Craig	1994	Cold Acclimation, Diapause, and Geographic Origin Affect Cold Hardiness in Eggs of Aedes albopictus (Diptera: Culicidae)	USA
104	A. albopictus	-10	72	diapause	Malaysia (SABAH)	tropic	6	100	0	negative	10°C for 10 days	laboratory	no	unclear	101-344	pupae	yes	Hatching of eggs was determined and it was looked after embryonated unhatched eggs. Eggs were reared until pupation!! Cold Acclimation and Diapause: after different time points always a subset of eggs were taken out of -10°C and hatched. Cooling: eggs were moved into 4°C and constant darkness for 24h. Control groups were transferred to 10°C. Treatment groups were moved to 0°C for 1h. Temperature …	Hanson and Craig	1994	Cold Acclimation, Diapause, and Geographic Origin Affect Cold Hardiness in Eggs of Aedes albopictus (Diptera: Culicidae)	USA
105	A. albopictus	-10	144	diapause	Malaysia (SABAH)	tropic	6	100	0	negative	10°C for 10 days	laboratory	no	unclear	101-344	pupae	yes	Hatching of eggs was determined and it was looked after embryonated unhatched eggs. Eggs were reared until pupation!! Cold Acclimation and Diapause: after different time points always a subset of eggs were taken out of -10°C and hatched. Cooling: eggs were moved into 4°C and constant darkness for 24h. Control groups were transferred to 10°C. Treatment groups were moved to 0°C for 1h. Temperature …	Hanson and Craig	1994	Cold Acclimation, Diapause, and Geographic Origin Affect Cold Hardiness in Eggs of Aedes albopictus (Diptera: Culicidae)	USA
106	A. albopictus	-10	3	non-diapausing	Indianapolis (INDY)	temperate	5	16.5278	83.4722	positive	10°C for 60 days	laboratory	3	unclear	101-344	pupae	yes	Hatching of eggs was determined and it was looked after embryonated unhatched eggs. Eggs were reared until pupation!! Cold Acclimation and Diapause: after different time points always a subset of eggs were taken out of -10°C and hatched. Cooling: eggs were moved into 4°C and constant darkness for 24h. Control groups were transferred to 10°C. Treatment groups were moved to 0°C for 1h. Temperature …	Hanson and Craig	1994	Cold Acclimation, Diapause, and Geographic Origin Affect Cold Hardiness in Eggs of Aedes albopictus (Diptera: Culicidae)	USA
107	A. albopictus	-10	6	non-diapausing	Indianapolis (INDY)	temperate	5	20	80	positive	10°C for 60 days	laboratory	3	unclear	101-344	pupae	yes	Hatching of eggs was determined and it was looked after embryonated unhatched eggs. Eggs were reared until pupation!! Cold Acclimation and Diapause: after different time points always a subset of eggs were taken out of -10°C and hatched. Cooling: eggs were moved into 4°C and constant darkness for 24h. Control groups were transferred to 10°C. Treatment groups were moved to 0°C for 1h. Temperature …	Hanson and Craig	1994	Cold Acclimation, Diapause, and Geographic Origin Affect Cold Hardiness in Eggs of Aedes albopictus (Diptera: Culicidae)	USA
108	A. albopictus	-10	18	non-diapausing	Indianapolis (INDY)	temperate	5	27.0833	72.9167	positive	10°C for 60 days	laboratory	3	unclear	101-344	pupae	yes	Hatching of eggs was determined and it was looked after embryonated unhatched eggs. Eggs were reared until pupation!! Cold Acclimation and Diapause: after different time points always a subset of eggs were taken out of -10°C and hatched. Cooling: eggs were moved into 4°C and constant darkness for 24h. Control groups were transferred to 10°C. Treatment groups were moved to 0°C for 1h. Temperature …	Hanson and Craig	1994	Cold Acclimation, Diapause, and Geographic Origin Affect Cold Hardiness in Eggs of Aedes albopictus (Diptera: Culicidae)	USA
109	A. albopictus	-10	30	non-diapausing	Indianapolis (INDY)	temperate	5	32.9167	67.0833	positive	10°C for 60 days	laboratory	3	unclear	101-344	pupae	yes	Hatching of eggs was determined and it was looked after embryonated unhatched eggs. Eggs were reared until pupation!! Cold Acclimation and Diapause: after different time points always a subset of eggs were taken out of -10°C and hatched. Cooling: eggs were moved into 4°C and constant darkness for 24h. Control groups were transferred to 10°C. Treatment groups were moved to 0°C for 1h. Temperature …	Hanson and Craig	1994	Cold Acclimation, Diapause, and Geographic Origin Affect Cold Hardiness in Eggs of Aedes albopictus (Diptera: Culicidae)	USA
110	A. albopictus	-10	42	non-diapausing	Indianapolis (INDY)	temperate	5	29.8611	70.1389	positive	10°C for 60 days	laboratory	3	unclear	101-344	pupae	yes	Hatching of eggs was determined and it was looked after embryonated unhatched eggs. Eggs were reared until pupation!! Cold Acclimation and Diapause: after different time points always a subset of eggs were taken out of -10°C and hatched. Cooling: eggs were moved into 4°C and constant darkness for 24h. Control groups were transferred to 10°C. Treatment groups were moved to 0°C for 1h. Temperature …	Hanson and Craig	1994	Cold Acclimation, Diapause, and Geographic Origin Affect Cold Hardiness in Eggs of Aedes albopictus (Diptera: Culicidae)	USA
111	A. albopictus	-10	72	non-diapausing	Indianapolis (INDY)	temperate	5	36.9444	63.0556	positive	10°C for 60 days	laboratory	3	unclear	101-344	pupae	yes	Hatching of eggs was determined and it was looked after embryonated unhatched eggs. Eggs were reared until pupation!! Cold Acclimation and Diapause: after different time points always a subset of eggs were taken out of -10°C and hatched. Cooling: eggs were moved into 4°C and constant darkness for 24h. Control groups were transferred to 10°C. Treatment groups were moved to 0°C for 1h. Temperature …	Hanson and Craig	1994	Cold Acclimation, Diapause, and Geographic Origin Affect Cold Hardiness in Eggs of Aedes albopictus (Diptera: Culicidae)	USA
112	A. albopictus	-10	144	non-diapausing	Indianapolis (INDY)	temperate	5	52.9167	47.0833	positive	10°C for 60 days	laboratory	3	unclear	101-344	pupae	yes	Hatching of eggs was determined and it was looked after embryonated unhatched eggs. Eggs were reared until pupation!! Cold Acclimation and Diapause: after different time points always a subset of eggs were taken out of -10°C and hatched. Cooling: eggs were moved into 4°C and constant darkness for 24h. Control groups were transferred to 10°C. Treatment groups were moved to 0°C for 1h. Temperature …	Hanson and Craig	1994	Cold Acclimation, Diapause, and Geographic Origin Affect Cold Hardiness in Eggs of Aedes albopictus (Diptera: Culicidae)	USA
113	A. albopictus	-10	3	non-diapausing	Malaysia (SABAH)	tropic	6	61.25	38.75	positive	10°C for 60 days	laboratory	no	unclear	101-344	pupae	yes	Hatching of eggs was determined and it was looked after embryonated unhatched eggs. Eggs were reared until pupation!! Cold Acclimation and Diapause: after different time points always a subset of eggs were taken out of -10°C and hatched. Cooling: eggs were moved into 4°C and constant darkness for 24h. Control groups were transferred to 10°C. Treatment groups were moved to 0°C for 1h. Temperature …	Hanson and Craig	1994	Cold Acclimation, Diapause, and Geographic Origin Affect Cold Hardiness in Eggs of Aedes albopictus (Diptera: Culicidae)	USA
114	A. albopictus	-10	6	non-diapausing	Malaysia (SABAH)	tropic	6	97.2222	2.77778	positive	10°C for 60 days	laboratory	no	unclear	101-344	pupae	yes	Hatching of eggs was determined and it was looked after embryonated unhatched eggs. Eggs were reared until pupation!! Cold Acclimation and Diapause: after different time points always a subset of eggs were taken out of -10°C and hatched. Cooling: eggs were moved into 4°C and constant darkness for 24h. Control groups were transferred to 10°C. Treatment groups were moved to 0°C for 1h. Temperature …	Hanson and Craig	1994	Cold Acclimation, Diapause, and Geographic Origin Affect Cold Hardiness in Eggs of Aedes albopictus (Diptera: Culicidae)	USA
115	A. albopictus	-10	18	non-diapausing	Malaysia (SABAH)	tropic	6	97.9167	2.08333	positive	10°C for 60 days	laboratory	no	unclear	101-344	pupae	yes	Hatching of eggs was determined and it was looked after embryonated unhatched eggs. Eggs were reared until pupation!! Cold Acclimation and Diapause: after different time points always a subset of eggs were taken out of -10°C and hatched. Cooling: eggs were moved into 4°C and constant darkness for 24h. Control groups were transferred to 10°C. Treatment groups were moved to 0°C for 1h. Temperature …	Hanson and Craig	1994	Cold Acclimation, Diapause, and Geographic Origin Affect Cold Hardiness in Eggs of Aedes albopictus (Diptera: Culicidae)	USA
116	A. albopictus	-10	30	non-diapausing	Malaysia (SABAH)	tropic	6	100	0	negative	10°C for 60 days	laboratory	no	unclear	101-344	pupae	yes	Hatching of eggs was determined and it was looked after embryonated unhatched eggs. Eggs were reared until pupation!! Cold Acclimation and Diapause: after different time points always a subset of eggs were taken out of -10°C and hatched. Cooling: eggs were moved into 4°C and constant darkness for 24h. Control groups were transferred to 10°C. Treatment groups were moved to 0°C for 1h. Temperature …	Hanson and Craig	1994	Cold Acclimation, Diapause, and Geographic Origin Affect Cold Hardiness in Eggs of Aedes albopictus (Diptera: Culicidae)	USA
117	A. albopictus	-10	42	non-diapausing	Malaysia (SABAH)	tropic	6	100	0	negative	10°C for 60 days	laboratory	no	unclear	101-344	pupae	yes	Hatching of eggs was determined and it was looked after embryonated unhatched eggs. Eggs were reared until pupation!! Cold Acclimation and Diapause: after different time points always a subset of eggs were taken out of -10°C and hatched. Cooling: eggs were moved into 4°C and constant darkness for 24h. Control groups were transferred to 10°C. Treatment groups were moved to 0°C for 1h. Temperature …	Hanson and Craig	1994	Cold Acclimation, Diapause, and Geographic Origin Affect Cold Hardiness in Eggs of Aedes albopictus (Diptera: Culicidae)	USA
118	A. albopictus	-10	72	non-diapausing	Malaysia (SABAH)	tropic	6	100	0	negative	10°C for 60 days	laboratory	no	unclear	101-344	pupae	yes	Hatching of eggs was determined and it was looked after embryonated unhatched eggs. Eggs were reared until pupation!! Cold Acclimation and Diapause: after different time points always a subset of eggs were taken out of -10°C and hatched. Cooling: eggs were moved into 4°C and constant darkness for 24h. Control groups were transferred to 10°C. Treatment groups were moved to 0°C for 1h. Temperature …	Hanson and Craig	1994	Cold Acclimation, Diapause, and Geographic Origin Affect Cold Hardiness in Eggs of Aedes albopictus (Diptera: Culicidae)	USA
119	A. albopictus	-10	144	non-diapausing	Malaysia (SABAH)	tropic	6	100	0	negative	10°C for 60 days	laboratory	no	unclear	101-344	pupae	yes	Hatching of eggs was determined and it was looked after embryonated unhatched eggs. Eggs were reared until pupation!! Cold Acclimation and Diapause: after different time points always a subset of eggs were taken out of -10°C and hatched. Cooling: eggs were moved into 4°C and constant darkness for 24h. Control groups were transferred to 10°C. Treatment groups were moved to 0°C for 1h. Temperature …	Hanson and Craig	1994	Cold Acclimation, Diapause, and Geographic Origin Affect Cold Hardiness in Eggs of Aedes albopictus (Diptera: Culicidae)	USA
120	A. albopictus	-10	3	diapause	Indianapolis (INDY)	temperate	5	34.5833	65.4167	positive	10°C for 60 days	laboratory	3	unclear	101-344	pupae	yes	Hatching of eggs was determined and it was looked after embryonated unhatched eggs. Eggs were reared until pupation!! Cold Acclimation and Diapause: after different time points always a subset of eggs were taken out of -10°C and hatched. Cooling: eggs were moved into 4°C and constant darkness for 24h. Control groups were transferred to 10°C. Treatment groups were moved to 0°C for 1h. Temperature …	Hanson and Craig	1994	Cold Acclimation, Diapause, and Geographic Origin Affect Cold Hardiness in Eggs of Aedes albopictus (Diptera: Culicidae)	USA
121	A. albopictus	-10	6	diapause	Indianapolis (INDY)	temperate	5	31.6667	68.3333	positive	10°C for 60 days	laboratory	3	unclear	101-344	pupae	yes	Hatching of eggs was determined and it was looked after embryonated unhatched eggs. Eggs were reared until pupation!! Cold Acclimation and Diapause: after different time points always a subset of eggs were taken out of -10°C and hatched. Cooling: eggs were moved into 4°C and constant darkness for 24h. Control groups were transferred to 10°C. Treatment groups were moved to 0°C for 1h. Temperature …	Hanson and Craig	1994	Cold Acclimation, Diapause, and Geographic Origin Affect Cold Hardiness in Eggs of Aedes albopictus (Diptera: Culicidae)	USA
122	A. albopictus	-10	18	diapause	Indianapolis (INDY)	temperate	5	29.8611	70.1389	positive	10°C for 60 days	laboratory	3	unclear	101-344	pupae	yes	Hatching of eggs was determined and it was looked after embryonated unhatched eggs. Eggs were reared until pupation!! Cold Acclimation and Diapause: after different time points always a subset of eggs were taken out of -10°C and hatched. Cooling: eggs were moved into 4°C and constant darkness for 24h. Control groups were transferred to 10°C. Treatment groups were moved to 0°C for 1h. Temperature …	Hanson and Craig	1994	Cold Acclimation, Diapause, and Geographic Origin Affect Cold Hardiness in Eggs of Aedes albopictus (Diptera: Culicidae)	USA
123	A. albopictus	-10	30	diapause	Indianapolis (INDY)	temperate	5	14.5833	85.4167	positive	10°C for 60 days	laboratory	3	unclear	101-344	pupae	yes	Hatching of eggs was determined and it was looked after embryonated unhatched eggs. Eggs were reared until pupation!! Cold Acclimation and Diapause: after different time points always a subset of eggs were taken out of -10°C and hatched. Cooling: eggs were moved into 4°C and constant darkness for 24h. Control groups were transferred to 10°C. Treatment groups were moved to 0°C for 1h. Temperature …	Hanson and Craig	1994	Cold Acclimation, Diapause, and Geographic Origin Affect Cold Hardiness in Eggs of Aedes albopictus (Diptera: Culicidae)	USA
124	A. albopictus	-10	42	diapause	Indianapolis (INDY)	temperate	5	25.2778	74.7222	positive	10°C for 60 days	laboratory	3	unclear	101-344	pupae	yes	Hatching of eggs was determined and it was looked after embryonated unhatched eggs. Eggs were reared until pupation!! Cold Acclimation and Diapause: after different time points always a subset of eggs were taken out of -10°C and hatched. Cooling: eggs were moved into 4°C and constant darkness for 24h. Control groups were transferred to 10°C. Treatment groups were moved to 0°C for 1h. Temperature …	Hanson and Craig	1994	Cold Acclimation, Diapause, and Geographic Origin Affect Cold Hardiness in Eggs of Aedes albopictus (Diptera: Culicidae)	USA
125	A. albopictus	-10	72	diapause	Indianapolis (INDY)	temperate	5	21.8056	78.1944	positive	10°C for 60 days	laboratory	3	unclear	101-344	pupae	yes	Hatching of eggs was determined and it was looked after embryonated unhatched eggs. Eggs were reared until pupation!! Cold Acclimation and Diapause: after different time points always a subset of eggs were taken out of -10°C and hatched. Cooling: eggs were moved into 4°C and constant darkness for 24h. Control groups were transferred to 10°C. Treatment groups were moved to 0°C for 1h. Temperature …	Hanson and Craig	1994	Cold Acclimation, Diapause, and Geographic Origin Affect Cold Hardiness in Eggs of Aedes albopictus (Diptera: Culicidae)	USA
126	A. albopictus	-10	144	diapause	Indianapolis (INDY)	temperate	5	21.8056	78.1944	positive	10°C for 60 days	laboratory	3	unclear	101-344	pupae	yes	Hatching of eggs was determined and it was looked after embryonated unhatched eggs. Eggs were reared until pupation!! Cold Acclimation and Diapause: after different time points always a subset of eggs were taken out of -10°C and hatched. Cooling: eggs were moved into 4°C and constant darkness for 24h. Control groups were transferred to 10°C. Treatment groups were moved to 0°C for 1h. Temperature …	Hanson and Craig	1994	Cold Acclimation, Diapause, and Geographic Origin Affect Cold Hardiness in Eggs of Aedes albopictus (Diptera: Culicidae)	USA
127	A. albopictus	-10	3	diapause	Malaysia (SABAH)	tropic	6	28.6111	71.3889	positive	10°C for 60 days	laboratory	no	unclear	101-344	pupae	yes	Hatching of eggs was determined and it was looked after embryonated unhatched eggs. Eggs were reared until pupation!! Cold Acclimation and Diapause: after different time points always a subset of eggs were taken out of -10°C and hatched. Cooling: eggs were moved into 4°C and constant darkness for 24h. Control groups were transferred to 10°C. Treatment groups were moved to 0°C for 1h. Temperature …	Hanson and Craig	1994	Cold Acclimation, Diapause, and Geographic Origin Affect Cold Hardiness in Eggs of Aedes albopictus (Diptera: Culicidae)	USA
128	A. albopictus	-10	6	diapause	Malaysia (SABAH)	tropic	6	38.8889	61.1111	positive	10°C for 60 days	laboratory	no	unclear	101-344	pupae	yes	Hatching of eggs was determined and it was looked after embryonated unhatched eggs. Eggs were reared until pupation!! Cold Acclimation and Diapause: after different time points always a subset of eggs were taken out of -10°C and hatched. Cooling: eggs were moved into 4°C and constant darkness for 24h. Control groups were transferred to 10°C. Treatment groups were moved to 0°C for 1h. Temperature …	Hanson and Craig	1994	Cold Acclimation, Diapause, and Geographic Origin Affect Cold Hardiness in Eggs of Aedes albopictus (Diptera: Culicidae)	USA
129	A. albopictus	-10	18	diapause	Malaysia (SABAH)	tropic	6	35.8333	64.1667	positive	10°C for 60 days	laboratory	no	unclear	101-344	pupae	yes	Hatching of eggs was determined and it was looked after embryonated unhatched eggs. Eggs were reared until pupation!! Cold Acclimation and Diapause: after different time points always a subset of eggs were taken out of -10°C and hatched. Cooling: eggs were moved into 4°C and constant darkness for 24h. Control groups were transferred to 10°C. Treatment groups were moved to 0°C for 1h. Temperature …	Hanson and Craig	1994	Cold Acclimation, Diapause, and Geographic Origin Affect Cold Hardiness in Eggs of Aedes albopictus (Diptera: Culicidae)	USA
130	A. albopictus	-10	30	diapause	Malaysia (SABAH)	tropic	6	65.8333	34.1667	positive	10°C for 60 days	laboratory	no	unclear	101-344	pupae	yes	Hatching of eggs was determined and it was looked after embryonated unhatched eggs. Eggs were reared until pupation!! Cold Acclimation and Diapause: after different time points always a subset of eggs were taken out of -10°C and hatched. Cooling: eggs were moved into 4°C and constant darkness for 24h. Control groups were transferred to 10°C. Treatment groups were moved to 0°C for 1h. Temperature …	Hanson and Craig	1994	Cold Acclimation, Diapause, and Geographic Origin Affect Cold Hardiness in Eggs of Aedes albopictus (Diptera: Culicidae)	USA
131	A. albopictus	-10	42	diapause	Malaysia (SABAH)	tropic	6	58.3333	41.6667	positive	10°C for 60 days	laboratory	no	unclear	101-344	pupae	yes	Hatching of eggs was determined and it was looked after embryonated unhatched eggs. Eggs were reared until pupation!! Cold Acclimation and Diapause: after different time points always a subset of eggs were taken out of -10°C and hatched. Cooling: eggs were moved into 4°C and constant darkness for 24h. Control groups were transferred to 10°C. Treatment groups were moved to 0°C for 1h. Temperature …	Hanson and Craig	1994	Cold Acclimation, Diapause, and Geographic Origin Affect Cold Hardiness in Eggs of Aedes albopictus (Diptera: Culicidae)	USA
132	A. albopictus	-10	72	diapause	Malaysia (SABAH)	tropic	6	67.3611	32.6389	positive	10°C for 60 days	laboratory	no	unclear	101-344	pupae	yes	Hatching of eggs was determined and it was looked after embryonated unhatched eggs. Eggs were reared until pupation!! Cold Acclimation and Diapause: after different time points always a subset of eggs were taken out of -10°C and hatched. Cooling: eggs were moved into 4°C and constant darkness for 24h. Control groups were transferred to 10°C. Treatment groups were moved to 0°C for 1h. Temperature …	Hanson and Craig	1994	Cold Acclimation, Diapause, and Geographic Origin Affect Cold Hardiness in Eggs of Aedes albopictus (Diptera: Culicidae)	USA
133	A. albopictus	-10	144	diapause	Malaysia (SABAH)	tropic	6	83.6111	16.3889	positive	10°C for 60 days	laboratory	no	unclear	101-344	pupae	yes	Hatching of eggs was determined and it was looked after embryonated unhatched eggs. Eggs were reared until pupation!! Cold Acclimation and Diapause: after different time points always a subset of eggs were taken out of -10°C and hatched. Cooling: eggs were moved into 4°C and constant darkness for 24h. Control groups were transferred to 10°C. Treatment groups were moved to 0°C for 1h. Temperature …	Hanson and Craig	1994	Cold Acclimation, Diapause, and Geographic Origin Affect Cold Hardiness in Eggs of Aedes albopictus (Diptera: Culicidae)	USA
134	A. albopictus	-10	24	non-diapausing	Indianapolis (INDY)	temperate	5	31.4777	68.5223	positive	10°C for 60 days	laboratory	3	yes	62-393	larvae	yes	Hatching of eggs was determined and it was looked after embryonated unhatched eggs. Eggs were reared until pupation!! Cold Acclimation and Diapause: after different time points always a subset of eggs were taken out of -10°C and hatched. Cooling: eggs were moved into 4°C and constant darkness for 24h. Control groups were transferred to 10°C. Treatment groups were moved to 0°C for 1h. Temperature …	Hanson and Craig	1994	Cold Acclimation, Diapause, and Geographic Origin Affect Cold Hardiness in Eggs of Aedes albopictus (Diptera: Culicidae)	USA
135	A. albopictus	-10	24	non-diapausing	Indianapolis (INDY)	temperate	5	30.0607	69.9393	positive	10°C for 60 days	laboratory	3	yes	62-393	larvae	yes	Hatching of eggs was determined and it was looked after embryonated unhatched eggs. Eggs were reared until pupation!! Cold Acclimation and Diapause: after different time points always a subset of eggs were taken out of -10°C and hatched. Cooling: eggs were moved into 4°C and constant darkness for 24h. Control groups were transferred to 10°C. Treatment groups were moved to 0°C for 1h. Temperature …	Hanson and Craig	1994	Cold Acclimation, Diapause, and Geographic Origin Affect Cold Hardiness in Eggs of Aedes albopictus (Diptera: Culicidae)	USA
136	A. albopictus	-10	24	diapause	Indianapolis (INDY)	temperate	5	11.0324	88.9676	positive	10°C for 60 days	laboratory	3	yes	62-393	larvae	yes	Hatching of eggs was determined and it was looked after embryonated unhatched eggs. Eggs were reared until pupation!! Cold Acclimation and Diapause: after different time points always a subset of eggs were taken out of -10°C and hatched. Cooling: eggs were moved into 4°C and constant darkness for 24h. Control groups were transferred to 10°C. Treatment groups were moved to 0°C for 1h. Temperature …	Hanson and Craig	1994	Cold Acclimation, Diapause, and Geographic Origin Affect Cold Hardiness in Eggs of Aedes albopictus (Diptera: Culicidae)	USA
[truncated: 539 more rows]

## Sheet: Table_S3
ID	species	Temperature (°C)	Time (h)	diapause or non-diapausing condition	Origin	Climate	Generation	Mortality (%)	Survivorship (%)	Hatching (positive or negative)	Acclimation	Type of study (field or laboratory study)	Replicates	control	Amount of eggs	reared to larvae, pupae or adult?	bleaching	comment	Author	Year	Publication	Country of first Author	Limitation of Study
[truncated: 27 more rows]

[truncated: 3 more sheets: Table_S4, Table_S5, Table_S6]
